# Supplementary material for: In Silico Reconstitution of Actin-Based Symmetry Breaking and Motility
Source: PLoS Biol. 2009 Sep 22;7(9):e1000201. doi: 10.1371/journal.pbio.1000201 (PMC2738636; doi:10.1371/journal.pbio.1000201)
Supplement: Protocol S2 — Source code and parameter control file (under GPL open source license). (comet_src_v0.2.zip) (0.34 MB ZIP) [file pbio.1000201.s023.zip]

Archive with 92 entries (88 files):
- comet/
- comet/Colour.cpp
- comet/Colour.h
- comet/actin.cpp
- comet/actin.h
- comet/comet.cpp
- comet/comet.h
- comet/comet.xcodeproj/
- comet/comet.xcodeproj/mark.mode1
- comet/comet.xcodeproj/mark.mode1v3
- comet/comet.xcodeproj/mark.pbxuser
- comet/comet.xcodeproj/project.pbxproj
- comet/comet_novtk.h
- comet/comet_vtk.cpp
- comet/comet_vtk.h
- comet/cometparams.ini
- comet/convmov
- comet/gpl.txt
- comet/gthreadtaskteam.cpp
- comet/kbhit.cpp
- comet/kbhit.h
- comet/khbit.cpp
- comet/links.cpp
- comet/links.h
- comet/loadavr
- comet/makefile
- comet/makefile.alpha
- comet/makefile.amd.vtk
- comet/makefile.linux
- comet/makefile.novtk
- comet/makefile.osx
- comet/makefile.ubuntu
- comet/makefile.win32
- comet/makemov
- comet/makemovie.m
- comet/mov.m
- comet/movhere
- comet/mytimer.h
- comet/nodes.cpp
- comet/nodes.h
- comet/nucleator.cpp
- comet/nucleator.h
- comet/nuctex.jpg
- comet/plotlast.m
- comet/plotnodes.m
- comet/plotnum.m
- comet/raw_render/
- comet/raw_render/makefile
- comet/raw_render/makefile.osx
- comet/raw_render/rr.cpp
- comet/readnodes.m
- comet/resource.h
- comet/rotationmatrix.cpp
- comet/rotationmatrix.h
- comet/scripts/
- comet/scripts/addjob
- comet/scripts/checkdone
- comet/scripts/comet_process_distances
- comet/scripts/comet_remove_nodetracks
- comet/scripts/comet_script_settings
- comet/scripts/epsfcompose
- comet/scripts/gplot.sc
- comet/scripts/gplot_energy.sc
- comet/scripts/gplot_graph1.sc
- comet/scripts/gplot_graph2.sc
- comet/scripts/gplot_graph3.sc
- comet/scripts/gplotdirns.sc
- comet/scripts/gplotvel.sc
- comet/scripts/gplotvel2.sc
- comet/scripts/jobstat
- comet/scripts/killcomet
- comet/scripts/makematrix
- comet/scripts/makematrix1
- comet/scripts/makesymsummary
- comet/scripts/makevelgraph
- comet/scripts/makevelmulti
- comet/scripts/mkmov
- comet/scripts/movhere
- comet/scripts/sgego
- comet/scripts/startnewjobs
- comet/scripts/startrun
- comet/scripts/varyset
- comet/scripts/velcombine
- comet/segments.cpp
- comet/segments.h
- comet/stdafx.cpp
- comet/stdafx.h
- comet/threadedtaskqueue.cpp
- comet/threadedtaskqueue.h
- comet/tracknodeinfo.h
- comet/tracknodes.m
- comet/vect.h
