# Supplementary material for: In Silico Reconstitution of Actin-Based Symmetry Breaking and Motility
Source: PLoS Biol. 2009 Sep 22;7(9):e1000201. doi: 10.1371/journal.pbio.1000201 (PMC2738636; doi:10.1371/journal.pbio.1000201)
Supplement: Protocol S2 — Source code and parameter control file (under GPL open source license). (comet_src_v0.2.zip) (0.34 MB ZIP) [file pbio.1000201.s023.zip › comet/actin.h]

/*

    comet - an actin-based motility simulator
    Copyright (C) 2005 Mark J Dayel

    This program is free software: you can redistribute it and/or modify
    it under the terms of the GNU General Public License as published by
    the Free Software Foundation, either version 3 of the License, or
    (at your option) any later version.

    This program is distributed in the hope that it will be useful,
    but WITHOUT ANY WARRANTY; without even the implied warranty of
    MERCHANTABILITY or FITNESS FOR A PARTICULAR PURPOSE.  See the
    GNU General Public License for more details.

    You should have received a copy of the GNU General Public License
    along with this program.  If not, see <http://www.gnu.org/licenses/>

    */

#ifndef actin_H 
#define actin_H

#include "rotationmatrix.h"
#include <vector>
#include <sstream>
#include "nodes.h"
#include "nucleator.h"
#include "Colour.h"
#include "threadedtaskqueue.h"
//#include <iterator>

//#include "stdafx.h"

typedef vector<nodes*> Nodes1d;
typedef vector<Nodes1d> Nodes2d;
typedef vector<Nodes2d> Nodes3d;

//typedef vector<signed char> Bool1d;
//typedef vector<Bool1d> Bool2d;

typedef vector<double> Dbl1d;
typedef vector<Dbl1d> Dbl2d;

class nodes;
class links;


#include "tracknodeinfo.h"

struct int_vect 
{
	int x,y,z;
};

class testnodeinfo
{
public:
    testnodeinfo(){};
    ~testnodeinfo(){};
    testnodeinfo(nodes *const & n, const vect& p):nodeptr(n),origunitvec(p){}  //nodes *

    nodes* nodeptr;
    vect origunitvec;
};

//class tracknodeinfo
//{
//public:
//    tracknodeinfo(){};
//    ~tracknodeinfo(){};
//    //tracknodeinfo(int const & setnodenum, const vect & setposn, const vect & setnucposn, const rotationmatrix & setrotation, int const & setframe ):
//    tracknodeinfo(int const & setnodenum, const double &setx, const double &sety, const double &setz,
//        const int & setBMPx, const int & setBMPy, int const & setframe ):
//    nodenum(setnodenum),frame(setframe),x(setx), y(sety), z(setz), BMPx(setBMPx), BMPy(setBMPy)
//    {
//        //posn = setposn;
//        //nucposn = setnucposn;
//        //rotation = setrotation;
//    }  
//
//    int nodenum;
//    //vect posn, nucposn;
//    //rotationmatrix rotation;
//    int frame;
//    int BMPx,BMPy;
//    double x,y,z;
//};

class linkform
{
public:
	linkform(){};
    linkform(const int& nn, const double& dsqr):nodenum(nn),distsqr(dsqr){}

	static int CompareDistance (const linkform &elem1, const linkform &elem2)
	{
		return (elem1.distsqr < elem2.distsqr);
	}

	int nodenum;
	double distsqr;
};

/// One actin object is created per program run and it contains the nodes which make up the network, and associated functions.

/// The actin object is created in main().
/// etc etc

class actin
{
public:
	
	enum processfgbg 
	{
		runfg = 0,
		runbg = 1
	};

	
	actin(void);
	~actin(void);
	int saveinfo(void);
	void iterate(void);
	//int addlinks(const int& linknode1,const int& linknode2);
	bool addlinks(nodes& linknode1, nodes& linknode2) const;
	int savevrml(int filenum);
	
	ofstream opruninfo;
	ofstream opvelocityinfo, opinfo;
	ofstream outbmpfile_x,outbmpfile_y,outbmpfile_z;

    vector <int> nodes_to_track;
    vector <vector <tracknodeinfo> > node_tracks;
    bool savenodetracks; // whether we are creating new node tracks as we go

    static int lowestnodetoupdate;
	int highestnodecount;
	int lastsorthighestnode;

    int stationary_node_number;
    int stationary_node_xoffset, stationary_node_yoffset;

	Dbl2d imageR, imageG, imageB;

    Dbl1d imageRmax, imageGmax, imageBmax;

    bool BMP_intensity_scaling;

	rotationmatrix world_to_nuc_rot, sym_break_rotation_to_xy_plane, sym_break_rotation_to_zaxis;


	static rotationmatrix torque_rotate;
	//static vect nuc_disp;

	//int num_rotate, num_displace;

	void crosslinknewnodes(const int &numnewnodes); 

	//vector <int_vect> nucleatorgrid;
	vector <int> crosslinknodesdelay;

    static vector <double> repulsiveforcelookup;
    static double maxrepulsivemag;

    ofstream::pos_type bitmap_start;


	bool CompareDistance ( linkform* elem1, linkform* elem2 );
	
	void collisiondetection(void);

    
    static double collisiondetection_getrepforce(const double & dist);

    void collisiondetection_setrepforcelookup();

    //static double collisiondetection_repforcelookup(const double & dist );

    inline static double collisiondetection_repforcelookup(const double & dist)
    {   /// interpolate repulsive force from lookup table

        const static double recip_NODE_REPULSIVE_RANGE_lookup_scale = 1.0 / (NODE_REPULSIVE_RANGE - MIN_REPULSION_DIST);

        double distin = (dist - MIN_REPULSION_DIST) * recip_NODE_REPULSIVE_RANGE_lookup_scale ;

        unsigned int lowpoint = (unsigned int)floor(distin * REPULSIVE_LOOKUP_DIVISIONS);
        double offset = (distin * REPULSIVE_LOOKUP_DIVISIONS) - (double)lowpoint;

        double lowval = repulsiveforcelookup[lowpoint];
        double highval = repulsiveforcelookup[lowpoint+1];

        return lowval + (highval - lowval) * offset ;

    }

    //inline static double collisiondetection_repforcelookup(const double & dist)
    //{   /// get next lowest value

    //    const static double recip_NODE_REPULSIVE_RANGE_lookup_scale = 1.0 / (NODE_REPULSIVE_RANGE - MIN_REPULSION_DIST);

    //    //unsigned int lowpoint = (unsigned int)floor((dist - MIN_REPULSION_DIST) * recip_NODE_REPULSIVE_RANGE_lookup_scale * REPULSIVE_LOOKUP_DIVISIONS);
    //    //double offset = (distin * REPULSIVE_LOOKUP_DIVISIONS) - (double)lowpoint;

    //    //double lowval = repulsiveforcelookup[lowpoint];
    //    //double highval = repulsiveforcelookup[lowpoint+1];

    //    return repulsiveforcelookup[(unsigned int)floor((dist - MIN_REPULSION_DIST) * recip_NODE_REPULSIVE_RANGE_lookup_scale * REPULSIVE_LOOKUP_DIVISIONS)] ;

    //}

	void nucleator_node_interactions(void);
	//void move_and_rotate(void);

	void applyforces(void);
	void addapplyforcesthreads(const int threadnumoffset, const int &lowestnodenum, const int &highestnodenum);

    void set_nodes_to_track(const projection &  proj);

    bool load_nodetracks();
    bool save_nodetracks();

    void set_axisrotation(const projection &  proj, rotationmatrix & axisrotation);
	

	void writebitmapfile(ofstream& outbmpfile, const Dbl2d& imageR, const Dbl2d& imageG, const Dbl2d& imageB);
	void writebitmapheader(ofstream& outbmpfile, const int & bitmapwidth, const int & bitmapheight);
	
    void savebmp(const int &filenum, const projection & proj, const processfgbg& fgbg, bool writefile);

    double getvaluetoplot(nodes & mynode, links & mylink);
    double getvaluetoplot(nodes & mynode);

    void getnodeextents(double & minx,double & miny,double & minz,
	                       double & maxx,double & maxy,double & maxz, int & existantnodes) const;

	nucleator* p_nuc;
	void linkforces();
	Colour newnodescolour;
	static int iteration_num;
	int symbreakiter;
	int linksformed;
	int linksbroken;

	bool currentlyusingthreads;

	char temp_BMP_filename_x[1024],
		 temp_BMP_filename_y[1024],
		 temp_BMP_filename_z[1024];

	//int doreportiteration;
	//int doreportmaxnodes;

	bool brokensymmetry;

	int attemptedpolrate, polrate;
	
	void setnodecols(void);

	vector <double> speckle_array;
	int speckle_array_size;


	static vector <nodes> node;
	static vector <bool> donenode;	
    static Nodes2d nodes_by_thread;
	static Nodes2d recti_near_nodes;
	static Nodes2d nodes_on_same_gridpoint;
	static vector <int> nearby_collision_gridpoint_offsets;
	static vector <int>::iterator nearby_collision_gridpoint_offset_begin;
	static vector <int>::iterator nearby_collision_gridpoint_offset_end;

    //static vector <vector <vector <nodes*>*>> gridpointsbythread;
    
    static vector<vector<NODEGRIDTYPE<nodes*>*> > gridpointsbythread;
    

    //static vector <int> recti_near_nodes_size;
    //static vector <int> nodes_on_same_gridpoint_size;

	//static Nodes1d nodes_within_nucleator;	
	static size_t findnearbynodes(const nodes& ournode, const int& adjgridpoints, const int& threadnum);
    //static size_t findnearbynodes_collision(const nodes& ournode, const int& threadnum);

	//void findnearbynodes_collision_setup(const int& adjgridpoints);

    // -- Threading, comment these out
	// static void *collisiondetectionthread(void* threadarg);
	// static void *collisiondetectiondowork(thread_data* dat);
        // --
	static bool isinthread;
	// -- Threading add worker functions
	static void *collisiondetectiondowork(void* arg);//, pthread_mutex_t *mutex);
    //static void *collisiondetectiondoworkvisc(void* arg);//, pthread_mutex_t *mutex);
	static void *linkforcesdowork(void* arg);//, pthread_mutex_t *mutex);
	static void *applyforcesdowork(void* threadarg);//, pthread_mutex_t *mutex);
	// --
	//static Bool2d repulsedone;

	//static Node3d nodegrid;

	static void *applyforcesthread(void* threadarg);
	static Nodes2d linkremovefrom;
	static Nodes2d linkremoveto;
	vector <linkform> linkformto;
	static void *linkforcesthread(void* threadarg);
	//static void *compressfilesthread(void* threadarg);
	void compressfilesdowork(const int & filenum);

    vector <vector <testnodeinfo> > testnodes;
    double testsurfaceposn, lasttestsurfaceposn, lasttestsurfacesavedposn;
    double testsurfacerotation;
    double testforcemag;
    bool test_equilibrating;
    vect testdirection;     // defines the direction of the test surface
    double testangle;       // defines the arc

    bool nuc_struck_coverslip;

    void testforces_setup();
    void testforces_set_initial_surfaces();
    void testforces_cutlinks();   
    void testforces_remove_nontest_nodes();

    void testforces_addforces(const int &surface);
    void testforces_select_nodes(const double& testdist, const short int &setsurface);
    void testforces_saveiter();

    double sum_delta_movements();

	void squash(const double & thickness);
	void sortnodesbygridpoint(void);
    void sortgridpointsbythread(void);
	int nexttocrosslink;
	int find_center(vect &center);

    int currentsmallestgridthread;

	void clear_nodegrid();
	int save_data(ofstream &ofstrm);
	bool load_data(ifstream &ifstrm);
    void rebuildnodepointers();
	void setdontupdates(void);
	void set_sym_break_axes(bool constrain_to_zy_plane, vect sym_break_direction);
	bool load_sym_break_axes(void);
	void save_sym_break_axes(void);
	void clear_node_stats(void);

    void addbrownianforces();

    double sym_break_x_angle,
        sym_break_y_angle,
        sym_break_z_angle;

    rotationmatrix nuc_to_world_rot;

	inline int pixels(const double & coord) const
	{  // convert simulation distance into pixel distance
        return int(coord > 0.0 ? dbl_pixels(coord) + 0.5 :
                                 dbl_pixels(coord) - 0.5);
	}

	inline double unpixels(const int & pix) const
	{  // convert pixel distance into simulation distance
		return ((double) pix / (double) BMP_HEIGHT) * (double) VIEW_HEIGHT;
	}

	inline double dbl_pixels(const double & coord) const
	{  // convert simulation distance into pixel distance
		return ((double) BMP_HEIGHT * ( (coord)/VIEW_HEIGHT) ); 
	}

    // convert positions from one frame of ref to the other

    inline void world_to_nuc_frame(vect & v)
    {
        v -= p_nuc->position;
        world_to_nuc_rot.rotate(v); 
        
    }                                                    

    inline void nuc_to_world_frame(vect & v)
    {
        nuc_to_world_rot.rotate(v);
        v += p_nuc->position; 
    }
	

    void reservemorenodes(const int extranodes);
};

#endif
