# Supplementary material for: In Silico Reconstitution of Actin-Based Symmetry Breaking and Motility
Source: PLoS Biol. 2009 Sep 22;7(9):e1000201. doi: 10.1371/journal.pbio.1000201 (PMC2738636; doi:10.1371/journal.pbio.1000201)
Supplement: Protocol S2 — Source code and parameter control file (under GPL open source license). (comet_src_v0.2.zip) (0.34 MB ZIP) [file pbio.1000201.s023.zip › comet/comet.cpp]

/*

    comet - an actin-based motility simulator
    Copyright (C) 2009 Mark J Dayel

    This program is free software: you can redistribute it and/or modify
    it under the terms of the GNU General Public License as published by
    the Free Software Foundation, either version 3 of the License, or
    (at your option) any later version.

    This program is distributed in the hope that it will be useful,
    but WITHOUT ANY WARRANTY; without even the implied warranty of
    MERCHANTABILITY or FITNESS FOR A PARTICULAR PURPOSE.  See the
    GNU General Public License for more details.

    You should have received a copy of the GNU General Public License
    along with this program.  If not, see <http://www.gnu.org/licenses/>

    When using the code in academic work please cite Dayel et al. 2009 
    and include any modifications to the source code with the published work.

*/

#include "stdafx.h"
#include "comet.h"
#include "threadedtaskqueue.h"

#include "mytimer.h"

//#include "consts.h"

class tracknodeinfo;

// vtk
#ifdef LINK_VTK
  #include "comet_vtk.h"
#else
  #include "comet_novtk.h"
#endif

const int default_nice_level = 15;   // v. low priority, but above screesaver :)

//  make sure they are well above what will be used (else will core dump)

double GRIDBOUNDS =  100.0;	  // size of grid in um (i.e. bead can move half of this from origin)
int MAXNODES = 200000;


double GRIDRES    =   0.8;	  // low res grid range.  This is reset later anyway

// calc GRIDSIZE from above
short int GRIDSIZE = (int) (2*GRIDBOUNDS/GRIDRES);

// these are the default values for parameters that can be overridden by the cometparams.ini file

double TOTAL_SIMULATION_TIME = 20000;  
double DELTA_T = 0.1;	

bool NUCLEATOR_FORCES = true;
double MAX_NUC_MOVE = 100;

bool NO_SYMBREAK_ROTATION = false;

double GAUSSFWHM =  0.266;

int BMP_WIDTH  = 800;
int BMP_HEIGHT = 592; // divisible by 16 for movie compression
int BMP_AA_FACTOR = 1;

int VTK_WIDTH  = 1024;
int VTK_HEIGHT = 768;
int VTK_AA_FACTOR = 1;
int VTK_IMAGE_MULTIPLIER = 1;

bool VTK_RAND_NODE_COL = false;

int REFERENCEFRAME = 0;

unsigned int TEXT_POINTSIZE = 20;

bool VTK_NUC_LINKS_ONLY = false;
double VTK_NUC_LINKS_ONLY_AMPLIFY = 20;
double VTK_MAX_NODE_DIST = 10000000;
bool VTK_PLOT_NUC_IMPACTS = false;

bool POST_VTK_VIEW = false;

double COLOUR_GAMMA = 1.6;
bool VTK_MOVE_WITH_BEAD = true;
double VTK_MIN_PLOT_LINK_FORCE_PCT = 0.0;

double BMP_INTENSITY_SCALE = 1.4;

double INIT_R_GAIN = 20;
double INIT_G_GAIN = 20;
double INIT_B_GAIN = 20;
double FOCALDEPTH = 2.0;

double BMP_INTENSITY_OFFSET = 0.24;

double VTK_VIEWANGLE = 40;

bool POST_BMP = true;
bool POST_VTK = false;
bool POST_STATS = false;
bool POST_REPORTS = false;
bool BMP_TRACKS = false;

unsigned int MAX_NODES_TO_TRACK = 30;

bool TRACKS_NO_STATIONARY_NODE = true;
bool BMP_LINKS_BROKEN = false;
bool BMP_TRANSVERSELINKSONLY = false;
bool BMP_RADIALLINKSONLY = false;

bool VECTOR_NOT_BITMAP = false;

bool PLOTFORCES = true;

bool ALLOW_HARBINGERS_TO_MOVE = false;

bool NO_X_MOTION = false;

bool   SPECKLE = false;
double SPECKLE_FACTOR = 1;
bool SPECKLEGRID = false;
double SPECKLEGRIDPERIOD = 1.0;
double SPECKLEGRIDTIMEWIDTH = 0.1;
double SPECKLEGRIDSTRIPEWIDTH = 10.0;
bool SPECKLE_NO_ROTATE = false;

bool POLY_FEEDBACK = false;
double POLY_FEEDBACK_DIST = 1.0;
double POLY_FEEDBACK_MIN_PROB = 0.05;
double POLY_FEEDBACK_FACTOR = 4;

double ELLIPSOID_STRETCHFACTOR = 2.0;


bool ROTATION = true;

bool DRAW_CAGE = false;

bool SEGMENT_BINS = true;

bool CAGE_ON_SIDE = true;

bool BMP_FIX_BEAD_MOVEMENT = false;
bool BMP_FIX_BEAD_ROTATION = false;

bool COL_NODE_BY_STRAIN = false;
bool COL_LINK_BY_DIRN = false;
bool COL_INDIVIDUAL_NODES = false;
double NODE_SCALE_GAMMA = 1.0;
bool COL_GREY_BGND = false;
bool NO_BGND = false;
double COL_INDIVIDUAL_SCALE = 8000;

double MOFI =  0.1;

bool X_BMP = true;
bool Y_BMP = true;
bool Z_BMP = true;                 

double TRACK_MIN_RANGE = 100.0;  // frame numbers, can be floating point
double TRACK_MAX_RANGE = 110.0;

double TRACK_MIN_RANGE2 = 10;
double TRACK_MAX_RANGE2 = 30;

double TRACK_TARGET_DIST = 2.5;

double NODE_TRACK_SELECT_Z_RANGE = DBL_MAX;

bool TRACKS_LENGTHS=true;
bool SECOND_SHELL=false;

int TRACKFRAMESTEP = 5;

double gridscanjitter = 0.01;

int SAVE_DATA_PRECISION	= 4;


bool FORCES_ON_SIDE = false;

bool NO_IMAGE_TEXT = false;
bool NO_COLBAR = false;

int BMP_COMPRESSION = 95;
string BMP_OUTPUT_FILETYPE = "png";                                                  

//int REPORT_AVERAGE_ITTERATIONS = 50;

int RESTORE_FROM_FRAME = 0; // =0 don't load a checkpoint 
int RECORDING_INTERVAL = 0;
int TOT_FRAMES = 400;

double FORCE_SCALE_FACT = 0.001;	// convert forces (nom in pN) into node displacements (nom in uM)
					        // this is related to effective viscosity and effective size of node
double FORCE_BAR_SCALE   = 1;	// scale for relating force to image bar

bool VARY_P_XLINK = false;

double XLINK_NODE_RANGE =  1.0;		// Limit crosslink to within this range

double LINK_BREAKAGE_FORCE =  2;	 // breakage force per link
//bool USE_BREAKAGE_VISCOSITY = false;
//double BREAKAGE_VISCOSITY_THRESHOLD = 1000;
//double LINK_BREAKAGE_STRAIN = 1.15;
//double P_LINK_BREAK_IF_OVER =  0.25;  // probablility that force will break link if over the link breakage force
unsigned int MAX_LINKS_PER_NEW_NODE = 100;
unsigned int MAX_LINK_ATTEMPTS = 20;

bool USE_BROWNIAN_FORCES = false;
double BROWNIANFORCESCALE = 0.01;

double NUCLEATOR_INERTIA = 10;
bool VARY_INERT_W_RAD = false;

double DASHPOT_IMPEDANCE = 0.01;

double NUC_LINK_FORCE = 0.25;
double NUC_LINK_BREAKAGE_FORCE = 2;

//double LINK_TAUT_FORCE =  5;
//double LINK_TAUT_RATIO =  1.1;

double IMPOSED_NUC_ROT_SPEED = 1;
bool   IMPOSED_NUC_ROT = false;

double IMPOSED_NUC_DISP_SPEED = 1;
bool   IMPOSED_NUC_DISP = false;


bool   TEST_SQUASH = false;
double TEST_FORCE_INITIAL_MAG = 0;
double TEST_FORCE_INCREMENT = 10;
double TEST_DIST_EQUIL = 0.0001;

bool WRITE_BMPS_PRE_SYMBREAK = false;
bool SYM_BREAK_TO_RIGHT = false;
bool BMP_CENTER_ON_LEFT = false;
bool SYM_IN_COVERSLIP_PLANE = false;

double FINPITCH =  0.1; // 0.1  ; // turns per length
double FINWIDTHANGLE = 30.0; // the angular width of the 
double FINRATIO = 0.1; // 0 to 1, ratio of fin to non-fin

bool QUIET = false;

bool VISCOSITY = false;
double NON_VISC_WEIGHTING = 1.0;
double MAX_VISC_WEIGHTING = 10.0;
double VISCOSITY_FACTOR = 0.1;
double VISCOSITY_EDGE_FACTOR = 4.0;
double VISC_DIST = 0.7;
//double VISCOSITY_UNWEIGHTING_FACTOR = 100;

//char temp_BMP_filename[1024];

bool STICK_TO_NUCLEATOR = false;
bool RESTICK_TO_NUCLEATOR = true;

bool VTK_SCALECOLOPACITY = false;

double VTK_RIP_Z_ANGLE = 70;

double LINK_FORCE = 0.1;
double P_XLINK =  0.5;
double P_NUC =  0.08;
double MAX_POLYMERISATION_PRESSURE = 1000;

double RADIUS =  1.0;
double CAPSULE_HALF_LINEAR =  6.0;
double COVERSLIPGAP = 10000;    

double NUC_FRICTION_COEFF = 0.1;

nucleator::shape NUCSHAPE = nucleator::sphere;  //default to sphere

int TOTAL_ITERATIONS ;
int NODE_REPULSIVE_GRIDSEARCH ;
int NODE_XLINK_GRIDSEARCH ;
int NODE_REPULSIVE_RANGE_GRIDSEARCH;

char VRMLDIR[2048];
char DATADIR[2048];
char REPORTDIR[2048];
char BITMAPDIR[2048];
char TEMPDIR[2048];
char VTKDIR[2048];
char STATSDIR[2048];

char IMAGEMAGICKCONVERT[1024];
char IMAGEMAGICKMOGRIFY[1024];

bool PLOTFORCES_INCLUDEIMPACTS = true;
bool PLOTFORCES_INCLUDELINKFORCES = true;

double LINK_POWER_SCALE = 0;

bool COMPRESSDATAFILES = true;

int RADIAL_SEGMENTS = 12;
int NODES_TO_UPDATE = 300000;  //only update the NODES_TO_UPDATE newest nodes
double DISTANCE_TO_UPDATE = 0;

int CROSSLINKDELAY = 200;  // number of interations before crosslinking 
						  //  (to allow position to be equilibrated to something
						  //       reasonable before locking node in place)

#ifndef FORCE_REPULSIVE_POWER_TO_TWO
double NODE_REPULSIVE_POWER = 1.9;
#endif

double NODE_REPULSIVE_MAG =  1.5;
double NODE_REPULSIVE_RANGE = 1.0;
double NODE_REPULSIVE_BUCKLE_RANGE = NODE_REPULSIVE_RANGE * 0.3;
double NODE_REPULSIVE_BUCKLE_MAG = NODE_REPULSIVE_MAG * 0.7;
double NODE_REPULSIVE_BUCKLE_TO	= 0.2;

double NODE_FORCE_TO_DIST;
double NODE_DIST_TO_FORCE;

bool NOBGIMAGEMAGICK = false;

int ASYMMETRIC_NUCLEATION = 0;

int XLINK_NEAREST = 1;

double VIEW_HEIGHT = 12;

bool USE_THREADS;
int NUM_THREADS;
int NUM_THREAD_DATA_CHUNKS;

//-- ThreadTaskTeam
TaskQueue thread_queue;
bool USETHREAD_COLLISION   = true;
bool USETHREAD_APPLYFORCES = true;
bool USETHREAD_LINKFORCES  = true;
// --

bool CLUSTER = false;

pthread_attr_t thread_attr;
vector<pthread_t> threads;

vector<struct thread_data>  collision_thread_data_array;
vector<struct thread_data>  linkforces_thread_data_array;
vector<struct thread_data>  applyforces_thread_data_array;


// these variables need to be static/global for sharing across threads:


#ifdef NODE_GRID_USE_ARRAYS
	NG1d* __restrict nodegrid;
    //NG1d* nodegrid;
#else
	//Nodes3d nodegrid;
    NG4d nodegrid;
#endif

//unsigned int GRIDSIZE;

actin *ptheactin;

#ifdef USE_GSL_RANDOM

#include <gsl/gsl_rng.h>

//const gsl_rng_type * randomnumT;
gsl_rng * randomnum;

#endif


vector <nodes>	actin::node;
vector <bool>   actin::donenode;	
Nodes2d actin::nodes_by_thread;
Nodes2d actin::recti_near_nodes;
Nodes2d actin::nodes_on_same_gridpoint;
vector<vector<NODEGRIDTYPE<nodes*>*> > actin::gridpointsbythread;
vector <int> actin::nearby_collision_gridpoint_offsets;

vector <double> actin::repulsiveforcelookup;
double actin::maxrepulsivemag;

vector <nodes> referencenodes;   // used for bitmaps/vtk to normalise energies etc.


rotationmatrix actin::torque_rotate;
//vect actin::nuc_disp;
int actin::lowestnodetoupdate;

vector<int>::iterator actin::nearby_collision_gridpoint_offset_begin;
vector<int>::iterator actin::nearby_collision_gridpoint_offset_end;

//Nodes1d actin::nodes_within_nucleator;

//vector <int> actin::recti_near_nodes_size;
//vector <int> actin::nodes_on_same_gridpoint_size;

int actin::iteration_num;

bool actin::isinthread;
Nodes2d actin::linkremovefrom;
Nodes2d actin::linkremoveto;

// set per instance, for when forks

bool REWRITESYMBREAK = false;
bool POST_PROCESS = false;
//bool READ_RAW = false;
bool POST_PROCESSSINGLECPU = false;
unsigned int POST_PROCESS_CPUS = 1;
bool VIEW_VTK = false;

bool VTK_NUC_WIREFRAME = true;

int POST_PROC_ORDER = +1;  // +1 = forward, -1 = reverse;

int InterRecordIterations = 0;

bool DISTANCE_TO_UPDATE_reached = false;
bool finished_writing_sym_bitmaps = false;

// functions

bool load_data(actin &theactin, int iteration, const bool &loadscale);
int save_data(actin &theactin, int iteration);
string get_datafilename(const int iteration);
void get_postprocess_iterations(const char *iterdesc, vector<int> &postprocess_iterations, const int& lastframedone);
void postprocess(nucleator& nuc_object, actin &theactin, 
		 vector<int> &postprocess_iterations, char* argv[], const vector<vect> & nodeposns);
//void render_raw(actin &theactin);
// void rewrite_symbreak_bitmaps(nucleator& nuc_object, actin &theactin);

// keyboard monitoring function

#ifndef NOKBHIT
    #ifndef _WIN32
	    #include "kbhit.h"
	    #define kbhit keyb.kbhit
        #define getch keyb.getch
    #else
	    #include <conio.h>
    #endif
#endif


string strtoupper(string str)
{
   for(unsigned int i=0; i != str.length(); i++) 
       str[i] = toupper(str[i]);

   return str;
}
 
string strtolower(string str)
{
   for(unsigned int i=0; i != str.length(); i++)
      str[i] = tolower(str[i]);

   return str;
}

// main 

int main(int argc, char* argv[])
{

    cout << endl; 

    cout << "               comet --- a bead motility simulator" << endl 
         << "                Dayel et al. 2009 (PLoS Biology)" << endl << endl;


    //char BOLD[255];
    //sprintf(BOLD,"%c%c%c",27,'[', 'A'

    if(argc < 2 || argc > 4) 
	{
        cerr << "For a new simulation setup the parameter file 'cometparams.ini'" << endl 
             << "in current directory and type:" << endl 
             //<< endl 
             << "       " << argv[0] << " <numThreads>" << endl 
             //<< endl
	         << "where <numThreads> is the number of CPUs to use" << endl
             << endl
             << "To process an existing dataset type:" << endl 
             <<  "       " << argv[0] << " <command> <frame range>" << endl 
             //<< endl 
		     << "where <command> is 'post' to write bitmap images" << endl 
             << "                   'vtk' to write 3D images " << endl
             << "                   'view' to enter 3D interactive mode" << endl
             //<< "                   'read_raw' to read 3D raw data (experimental)" << endl
             //<< "e.g.   " << endl 
             << "e.g    " <<argv[0] << " post 1:300      <- write bitmaps for frame 1--300" << endl
             << "       " <<argv[0] << " view 300:300    <- 3D interactive view for frame 300"   << endl
             << "[the range '0:0' can be used to process all frames]" << endl
	         << endl;

	    exit(EXIT_FAILURE);
	}         

    ifstream param(COMET_PARAMS_FILE); 
	if(!param) 
	{
		cerr << "Cannot open " << COMET_PARAMS_FILE << endl << endl;
        mysystem("stty sane 2>/dev/null");   // fix for something that messes the terminal up (kbhit?)
		exit(EXIT_FAILURE);
	}

    int nicelevel = 0;

    if (argc > 1) 
	{
		if (strcmp(argv[1], "sym") == 0 ) 
			REWRITESYMBREAK = true;
        else
		if (strcmp(argv[1], "post") == 0 )
        {
			POST_PROCESS = true;
            POST_BMP = true;
            POST_VTK = false;
            nicelevel = 3;  // slightly nice
        }                                         
        else
        if (strcmp(argv[1], "view") == 0 )
        {
			POST_PROCESS = true;
            POST_BMP = false;
            POST_VTK = true;
            POST_VTK_VIEW = true;
            nicelevel = 0;
        }
        else
        if (strcmp(argv[1], "vtk") == 0 )
        {
			POST_PROCESS = true;
            POST_BMP = false;
            POST_VTK = true;
            POST_VTK_VIEW = false;
            nicelevel = 3;  // slightly nice
        }
        else
		if (strcmp(argv[1], "psingleb") == 0 )
		{
			POST_PROCESS = true;
			POST_PROCESSSINGLECPU = true;  // this is used for when the multicpu post process calls the worker threads
            POST_BMP = true;
            POST_VTK = false;
            nicelevel = 3;  // slightly nice
		}
        else
        if (strcmp(argv[1], "psinglev") == 0 )
		{
			POST_PROCESS = true;
			POST_PROCESSSINGLECPU = true;  // this is used for when the multicpu post process calls the worker threads
            POST_BMP = false;
            POST_VTK = true;
            nicelevel = 3;  // slightly nice
		}
        else
  //      if (strcmp(argv[1], "read_raw") == 0 )   
		//{
		//	POST_PROCESS = true;
		//	POST_PROCESSSINGLECPU = true;  // this is used for when the multicpu post process calls the worker threads
  //          POST_BMP = false;
  //          POST_VTK = true;
  //          READ_RAW = true;
		//}
  //      else
        {

        }


        if (argc > 2)
        {
		if (strcmp(argv[2], "q") == 0 || strcmp(argv[2], "Q") == 0)
			QUIET = true;
        }

	} 
		
	if (argc > 3) 
	{
		if (strcmp(argv[3], "q") == 0 || strcmp(argv[3], "Q") == 0)
			QUIET = true;
	}

    bool NOBITMAPS = false;  

    sprintf(IMAGEMAGICKCONVERT,"convert");
    sprintf(IMAGEMAGICKMOGRIFY,"mogrify");

	char hostname[1024]="";

#ifndef _WIN32

	gethostname( hostname, 255);

#endif

    // is the machine part of a rocks cluster?  (if so, we'll set output to quiet etc. later on)
    if (    (strcmp( hostname, "compute-0-0.local")  == 0) ||
            (strcmp( hostname, "compute-0-1.local")  == 0) ||
            (strcmp( hostname, "compute-0-2.local")  == 0) ||
            (strcmp( hostname, "compute-0-3.local")  == 0) ||
            (strcmp( hostname, "compute-0-4.local")  == 0) ||
            (strcmp( hostname, "compute-0-5.local")  == 0) ||
            (strcmp( hostname, "compute-0-6.local")  == 0) ||
            (strcmp( hostname, "compute-0-7.local")  == 0) ||                  
            (strcmp( hostname, "compute-0-8.local")  == 0) ||
            (strcmp( hostname, "compute-0-9.local")  == 0) ||
            (strcmp( hostname, "compute-0-10.local") == 0) ||
            (strcmp( hostname, "compute-0-11.local") == 0) ||
            (strcmp( hostname, "compute-0-12.local") == 0) ||
            (strcmp( hostname, "compute-0-13.local") == 0) ||
            (strcmp( hostname, "compute-0-14.local") == 0) ||
            (strcmp( hostname, "compute-0-15.local") == 0) )
    {
        CLUSTER=true;
        POST_PROCESS_CPUS = 2;  // the cluster machines have 2 cpus
    }

    if (    (strcmp( hostname, "medusa.local")       == 0) )
    {
        if (POST_VTK)  
            POST_PROCESS_CPUS = 4;
        else
            POST_PROCESS_CPUS = 4;
    }

    if (    (strcmp( hostname, "machaonbook.local")       == 0) )
    {
        if (POST_VTK)  
            POST_PROCESS_CPUS = 1;
        else
            POST_PROCESS_CPUS = 2;
    }


	if (!POST_PROCESS && !REWRITESYMBREAK)                                                             
	{	// don't drop priority if re-writing bitmaps
		// because calling thread already has low priority
		// and this would drop it further
		// so process would halt on a single cpu machine
        // while the main process was running

		if (strcmp( hostname, "guanine.ucsf.edu") == 0)
		{
			nicelevel = 0;
		} else
		{
			nicelevel = default_nice_level;
        }
    }


    if (CLUSTER)
    {   // override some defaults if running on a cluster machine

        QUIET = true;   // quiet still produces output, but only once per written file, rather than per second
        NO_IMAGE_TEXT = true;  //remove image text for matrix display
        SYM_BREAK_TO_RIGHT = true;  // offset and fix break direction to right for matrix display
        BMP_CENTER_ON_LEFT = true;
    }

#ifndef _WIN32

	
    int err = nice(nicelevel);
    if (err==-1)
        cout << "Warning - unable to set process priority" << endl;

#endif

    #ifdef USE_GSL_RANDOM

    gsl_rng_env_setup();

    //randomnumT = gsl_rng_default;  // gsl_rng_mt19937 is the default anyway
    //randomnumT = gsl_rng_mt19937;  // Mersenne Twister
    //randomnum = gsl_rng_alloc (randomnumT);

    randomnum = gsl_rng_alloc (gsl_rng_mt19937);

    #endif

  	NUM_THREADS = atoi(argv[1]);

	if (NUM_THREADS < 2)
	{
		USE_THREADS = false;
		NUM_THREADS = 1;		
	}
	else
	{
		USE_THREADS = true;
	}

    // how many chunks to divide data into (these then get passed to threads)
    // probably best to keep equal to thread #
    // multiples of thread # would be better, except for collisiondeteciton code
    // which restricts nearby nodes to same thread data chunk
	NUM_THREAD_DATA_CHUNKS = NUM_THREADS; 

    // create threads:
	// -- Threading TaskTeam, create and intialise the team
	if (USE_THREADS  && !POST_PROCESS && !REWRITESYMBREAK)
	{
	    thread_queue.create_threads(NUM_THREADS);
	}

	if (USE_THREADS)
		cout << "Running in multithreaded mode with " << NUM_THREADS << " threads" << endl;
	else
		cout << "Running in Single Threaded mode" << endl;


	// data for threads (managed outside queue
	collision_thread_data_array.resize(NUM_THREAD_DATA_CHUNKS);
	linkforces_thread_data_array.resize(NUM_THREAD_DATA_CHUNKS);
	applyforces_thread_data_array.resize(4 * NUM_THREAD_DATA_CHUNKS);


	// make directories

	char command1[1024];

	cout << "Working Directory: ";
	cout.flush();

#ifndef USEWINDOWSCOMMANDS
    mysystem("pwd");
#else
	mysystem("chdir");
#endif

	
#ifndef NOKBHIT
#ifndef _WIN32
    keyboard keyb;
#endif
#endif

    
    char path[2048];

    char* cwd = getcwd(path, 2048);
    if (!cwd)
    {
        cout << "Error - unable to get current working directory (getcwd())" << endl
             << "Aborting" << endl << endl;
        abort();
    }
    
#ifndef USEWINDOWSCOMMANDS

	sprintf(VRMLDIR,"%s/vrml/", path);
    sprintf(DATADIR,"%s/data/", path);
    sprintf(REPORTDIR,"%s/reports/", path);
    sprintf(BITMAPDIR,"%s/bitmaps/", path);
    //sprintf(TEMPDIR,"%s/temp/", path);
    sprintf(VTKDIR,"%s/vtk/", path);
    sprintf(STATSDIR,"%s/statistics/", path);
    
    sprintf(TEMPDIR,"/tmp/comet.XXXXXX");

    char* tmpdir = mkdtemp(TEMPDIR);;
    if (!tmpdir)
    {
        cout << "Error - unable to get temp working directory (mkdtemp())" << endl
             << "Aborting" << endl << endl;
        abort();
    }
    
    sprintf(TEMPDIR,"%s/",TEMPDIR);

    cout << "Temp dir: " << TEMPDIR << endl;
    cout << "PID: " << getpid() << endl;

#else
	
    sprintf(VRMLDIR,"%s\\vrml\\", path);
    sprintf(DATADIR,"%s\\data\\", path);
    sprintf(REPORTDIR,"%s\\reports\\", path);
    sprintf(BITMAPDIR,"%s\\bitmaps\\", path);
    sprintf(TEMPDIR,"%s\\temp\\", path);
    sprintf(VTKDIR,"%s\\vtk\\", path);
    sprintf(STATSDIR,"%s\\statistics\\", path);
    

#endif


#ifndef USEWINDOWSCOMMANDS
	
	sprintf(command1, "mkdir %s 2>/dev/null", VRMLDIR  );
	mysystem(command1);	
	sprintf(command1, "mkdir %s 2>/dev/null", DATADIR  );
	mysystem(command1);
	sprintf(command1, "mkdir %s 2>/dev/null", REPORTDIR  );
	mysystem(command1);
	sprintf(command1, "mkdir %s 2>/dev/null", BITMAPDIR  );
	mysystem(command1);
	sprintf(command1, "mkdir %s 2>/dev/null", TEMPDIR  );
	mysystem(command1);
	sprintf(command1, "mkdir %s 2>/dev/null", VTKDIR  );
	mysystem(command1);
	sprintf(command1, "mkdir %s 2>/dev/null", STATSDIR  );
	mysystem(command1);
#else
	
	sprintf(command1, "mkdir \"%s\" 2>NULL", VRMLDIR  );
	mysystem(command1);
	sprintf(command1, "mkdir \"%s\" 2>NULL", DATADIR  );
	mysystem(command1);
	sprintf(command1, "mkdir \"%s\" 2>NULL", REPORTDIR  );
	mysystem(command1);
	sprintf(command1, "mkdir \"%s\" 2>NULL", BITMAPDIR  );
	mysystem(command1);
	sprintf(command1, "mkdir \"%s\" 2>NULL", TEMPDIR  );
	mysystem(command1);
	sprintf(command1, "mkdir \"%s\" 2>NULL", VTKDIR  );
	mysystem(command1);
	sprintf(command1, "mkdir \"%s\" 2>NULL", STATSDIR  );
	mysystem(command1);
#endif

    bool ABORT = false;
			
    int RAND_SEED = -1; 

	// main parameters:

	// read the parameters file:

	//cout << endl << "Parsing parameters file..." << endl;


	string buffer;
	string unrecognisedlines;

    double tempdbl;

	while (getline(param, buffer)) 
	{ 
        istringstream ss(strtoupper(buffer));

		string tag, buff2, buff3;

		ss >> tag >> std::ws;

        bool commandrecognized = true; // workaround for visual c++ compiler bug

		if (tag.size() == 0 || tag[0] == '#')
			// skip empty line or comment
            continue;

		if (tag == "TOTAL_SIMULATION_TIME") 
			{ss >> TOTAL_SIMULATION_TIME;}

        else if (tag == "TOT_FRAMES") 
			{ss >> TOT_FRAMES;}

		else if (tag == "RAND_SEED") 
			{ss >> RAND_SEED;}

		else if (tag == "SAVE_DATA_PRECISION") 
			{ss >> SAVE_DATA_PRECISION;}

		else if (tag == "DELTA_T") 
			{ss >> DELTA_T;}

		else if (tag == "GRIDBOUNDS") 
			{ss >> GRIDBOUNDS;}  

		else if (tag == "MAXNODES") 
			{ss >> MAXNODES;}

        else if (tag == "COMPRESSDATAFILES") 
			{ss >> buff2; if (buff2=="TRUE") COMPRESSDATAFILES = true; else COMPRESSDATAFILES = false;}

		else if (tag == "BMP_WIDTH")	  
			{ss >> BMP_WIDTH;}

		else if (tag == "BMP_HEIGHT")	  
			{ss >> BMP_HEIGHT;}

        else if (tag == "BMP_INTENSITY_SCALE")	  
			{ss >> BMP_INTENSITY_SCALE;}

		else if (tag == "VTK_WIDTH")	  
			{ss >> VTK_WIDTH;}

		else if (tag == "VTK_HEIGHT")	  
			{ss >> VTK_HEIGHT;}

        else if (tag == "TEXT_POINTSIZE")	  
			{ss >> TEXT_POINTSIZE;}

        else if (tag == "VTK_NUC_LINKS_ONLY") 
			{ss >> buff2; if (buff2=="TRUE") VTK_NUC_LINKS_ONLY = true; else VTK_NUC_LINKS_ONLY = false;} 

        else if (tag == "VTK_NUC_WIREFRAME") 
			{ss >> buff2; if (buff2=="TRUE") VTK_NUC_WIREFRAME = true; else VTK_NUC_WIREFRAME = false;} 

        else if (tag == "VTK_NUC_LINKS_ONLY_AMPLIFY")	  
			{ss >> VTK_NUC_LINKS_ONLY_AMPLIFY;} 

        else if (tag == "VTK_MAX_NODE_DIST")	  
			{ss >> VTK_MAX_NODE_DIST;} 
                                                  
        else if (tag == "VTK_PLOT_NUC_IMPACTS") 
			{ss >> buff2; if (buff2=="TRUE") VTK_PLOT_NUC_IMPACTS = true; else VTK_PLOT_NUC_IMPACTS = false;}

        else if (tag == "SYM_BREAK_TO_RIGHT") 
			{ss >> buff2; if (buff2=="TRUE") SYM_BREAK_TO_RIGHT = true; else SYM_BREAK_TO_RIGHT = false;}

        else if (tag == "BMP_CENTER_ON_LEFT") 
			{ss >> buff2; if (buff2=="TRUE") BMP_CENTER_ON_LEFT = true; else BMP_CENTER_ON_LEFT = false;}

        else if (tag == "VECTOR_NOT_BITMAP")  
			{ss >> buff2; if (buff2=="TRUE") VECTOR_NOT_BITMAP = true; else VECTOR_NOT_BITMAP = false;}

        else if (tag == "SYM_IN_COVERSLIP_PLANE") 
			{ss >> buff2; if (buff2=="TRUE") SYM_IN_COVERSLIP_PLANE = true; else SYM_IN_COVERSLIP_PLANE = false;}   

		else if (tag == "VTK_MOVE_WITH_BEAD")   
			{ss >> buff2; if (buff2=="TRUE") VTK_MOVE_WITH_BEAD = true; else VTK_MOVE_WITH_BEAD = false;}

        else if (tag == "VTK_MIN_PLOT_LINK_FORCE_PCT") 
			{ss >> VTK_MIN_PLOT_LINK_FORCE_PCT;}    

        else if (tag == "VIEW_VTK")  
			{ss >> buff2; if (buff2=="TRUE") VIEW_VTK = true; else VIEW_VTK = false;}

		else if (tag == "VTK_AA_FACTOR")	  
			{ss >> VTK_AA_FACTOR;}

        else if (tag == "VTK_IMAGE_MULTIPLIER")	  
			{ss >> VTK_IMAGE_MULTIPLIER;}

        else if (tag == "VTK_RIP_Z_ANGLE")	  
			{ss >> VTK_RIP_Z_ANGLE;}

        else if (tag == "BMP_AA_FACTOR")	  
			{ss >> BMP_AA_FACTOR;}

		else if (tag == "COLOUR_GAMMA")	  
			{ss >> COLOUR_GAMMA;}     

		else if (tag == "VTK_VIEWANGLE")	  
			{ss >> VTK_VIEWANGLE;}    

        else if (tag == "VTK_RAND_NODE_COL")  
			{ss >> buff2; if (buff2=="TRUE") VTK_RAND_NODE_COL = true; else VTK_RAND_NODE_COL = false;}

		else if (tag == "CROSSLINKDELAY")	  
			{ss >> CROSSLINKDELAY;}
		
		else if (tag == "COVERSLIPGAP")	  
			{ss >> COVERSLIPGAP;}

		else if (tag == "ALLOW_HARBINGERS_TO_MOVE") 
			{ss >> buff2; if (buff2=="TRUE") ALLOW_HARBINGERS_TO_MOVE = true; else ALLOW_HARBINGERS_TO_MOVE = false;}

        else if (tag == "POST_PROC_ORDER") 
			{ss >> POST_PROC_ORDER;}

        else if (tag == "POST_PROCESS_CPUS") 
			{ss >> POST_PROCESS_CPUS;}

		//else if (tag == "POST_BMP") 
		//	{ss >> buff2; if (buff2=="TRUE") POST_BMP = true; else POST_BMP = false;}   

		//else if (tag == "POST_VTK") 
		//	{ss >> buff2; if (buff2=="TRUE") POST_VTK = true; else POST_VTK = false;}

		else if (tag == "POST_STATS") 
			{ss >> buff2; if (buff2=="TRUE") POST_STATS = true; else POST_STATS = false;}

		else if (tag == "POST_REPORTS") 
			{ss >> buff2; if (buff2=="TRUE") POST_REPORTS = true; else POST_REPORTS = false;}

        else if (tag == "NO_SYMBREAK_ROTATION") 
			{ss >> buff2; if (buff2=="TRUE") NO_SYMBREAK_ROTATION = true; else NO_SYMBREAK_ROTATION = false;}

		else if (tag == "X_BMP")     
			{ss >> buff2; if (buff2=="TRUE") X_BMP = true; else X_BMP = false;}

		else if (tag == "Y_BMP") 
			{ss >> buff2; if (buff2=="TRUE") Y_BMP = true; else Y_BMP = false;}

		else if (tag == "Z_BMP") 
			{ss >> buff2; if (buff2=="TRUE") Z_BMP = true; else Z_BMP = false;}

		else if (tag == "CAGE_ON_SIDE") 
			{ss >> buff2; if (buff2=="TRUE") CAGE_ON_SIDE = true; else CAGE_ON_SIDE = false;}

        else if (tag == "FORCES_ON_SIDE") 
			{ss >> buff2; if (buff2=="TRUE") FORCES_ON_SIDE = true; else FORCES_ON_SIDE = false;}

        else if (tag == "BMP_FIX_BEAD_MOVEMENT")         
			{ss >> buff2; if (buff2=="TRUE") BMP_FIX_BEAD_MOVEMENT = true; else BMP_FIX_BEAD_MOVEMENT = false;}

        else if (tag == "BMP_FIX_BEAD_ROTATION") 
			{ss >> buff2; if (buff2=="TRUE") BMP_FIX_BEAD_ROTATION = true; else BMP_FIX_BEAD_ROTATION = false;} 

		else if (tag == "RESTORE_FROM_FRAME") 
			{ss >> RESTORE_FROM_FRAME;} 

		else if (tag == "NUCLEATOR_FORCES") 
			{ss >> NUCLEATOR_FORCES;} 

        else if (tag == "MAX_NUC_MOVE") 
			{ss >> MAX_NUC_MOVE;}

		else if (tag == "FORCE_SCALE_FACT")    
			{ss >> FORCE_SCALE_FACT;} 

		else if (tag == "FORCE_BAR_SCALE") 
			{ss >> FORCE_BAR_SCALE;} 

		else if (tag == "NUCLEATOR_INERTIA") 
			{ss >> NUCLEATOR_INERTIA;} 

        else if (tag == "VARY_INERT_W_RAD")
			{ss >> buff2; if(buff2=="TRUE") VARY_INERT_W_RAD = true; else VARY_INERT_W_RAD = false;}

		else if (tag == "XLINK_NODE_RANGE") 
			{ss >> XLINK_NODE_RANGE;} 

        else
            commandrecognized = false;

        if (!commandrecognized)
        {   
            commandrecognized = true;
		    if (tag == "SEGMENT_BINS") 
			    {ss >> buff2; if(buff2=="TRUE") SEGMENT_BINS = true; else SEGMENT_BINS = false;}

		    else if (tag == "DRAW_CAGE")
			    {ss >> buff2; if(buff2=="TRUE") DRAW_CAGE = true; else DRAW_CAGE = false;}

		    else if (tag == "P_XLINK") 
			    {ss >> P_XLINK;}

            else if (tag == "VARY_P_XLINK")
			    {ss >> buff2; if(buff2=="TRUE") VARY_P_XLINK = true; else VARY_P_XLINK = false;}

		    else if (tag == "NUC_LINK_FORCE")    
			    {ss >> NUC_LINK_FORCE;}

		    else if (tag == "NUC_LINK_BREAKAGE_FORCE") 
			    {ss >> NUC_LINK_BREAKAGE_FORCE;}

            else if (tag == "NUC_LINK_BREAKAGE_DIST")   // note must be called after NUC_LINK_FORCE
			    {ss >> tempdbl; NUC_LINK_BREAKAGE_FORCE = NUC_LINK_FORCE * tempdbl; }

		    else if (tag == "LINK_BREAKAGE_FORCE") 
			    {ss >> LINK_BREAKAGE_FORCE;}

		    //else if (tag == "LINK_BREAKAGE_STRAIN") 
			//    {ss >> LINK_BREAKAGE_STRAIN;}

		    else if (tag == "LINK_POWER_SCALE") 
			    {ss >> LINK_POWER_SCALE;}

		    else if (tag == "LINK_FORCE") 
			    {ss >> LINK_FORCE;}

            else if (tag == "DASHPOT_IMPEDANCE") 
			    {ss >> DASHPOT_IMPEDANCE;}

		    else if (tag == "MAX_POLYMERISATION_PRESSURE")     
			    {ss >> MAX_POLYMERISATION_PRESSURE;}
            
		    else if (tag == "STICK_TO_NUCLEATOR") 
			    {ss >> buff2; if(buff2=="TRUE") STICK_TO_NUCLEATOR = true; else STICK_TO_NUCLEATOR = false;}

		    else if (tag == "RESTICK_TO_NUCLEATOR") 
			    {ss >> buff2; if(buff2=="TRUE") RESTICK_TO_NUCLEATOR = true; else RESTICK_TO_NUCLEATOR = false;}
    		
		    else if (tag == "USETHREAD_COLLISION") 
			    {ss >> buff2; if(buff2=="TRUE") USETHREAD_COLLISION = true; else USETHREAD_COLLISION = false;}
    		
		    else if (tag == "USETHREAD_LINKFORCES") 
			    {ss >> buff2; if(buff2=="TRUE") USETHREAD_LINKFORCES = true; else USETHREAD_LINKFORCES = false;}
    		
		    else if (tag == "USETHREAD_APPLYFORCES") 
			    {ss >> buff2; if(buff2=="TRUE") USETHREAD_APPLYFORCES = true; else USETHREAD_APPLYFORCES = false;} 
        	
		    //else if (tag == "USE_BREAKAGE_VISCOSITY") 
			//    {ss >> buff2; if(buff2=="TRUE") USE_BREAKAGE_VISCOSITY = true; else USE_BREAKAGE_VISCOSITY = false;} 

//            else if (tag == "BREAKAGE_VISCOSITY_THRESHOLD") 
//			    {ss >> BREAKAGE_VISCOSITY_THRESHOLD;}
    		
		    else if (tag == "P_NUC")      
			    {ss >> P_NUC;}

		    else if (tag == "POLY_FEEDBACK") 
			    {ss >> buff2; if(buff2=="TRUE") POLY_FEEDBACK = true; else POLY_FEEDBACK = false;} 
    		
		    else if (tag == "POLY_FEEDBACK_DIST") 
			    {ss >> POLY_FEEDBACK_DIST;}

            else if (tag == "POLY_FEEDBACK_MIN_PROB") 
			    {ss >> POLY_FEEDBACK_MIN_PROB;}

            else if (tag == "POLY_FEEDBACK_FACTOR") 
			    {ss >> POLY_FEEDBACK_FACTOR;}

		    else if (tag == "VISCOSITY")    
			    {ss >> buff2; if(buff2=="TRUE") VISCOSITY = true; else VISCOSITY = false;} 
    		
		    else if (tag == "VISCOSITY_FACTOR") 
			    {ss >> VISCOSITY_FACTOR;} 

		    else if (tag == "VISCOSITY_EDGE_FACTOR") 
			    {ss >> VISCOSITY_EDGE_FACTOR;}

		    else if (tag == "VISC_DIST") 
			    {ss >> VISC_DIST;}    

            else if (tag == "BROWNIANFORCESCALE") 
			    {ss >> BROWNIANFORCESCALE;}

            else if (tag == "USE_BROWNIAN_FORCES") 
			    {ss >> buff2; if(buff2=="TRUE") USE_BROWNIAN_FORCES = true; else USE_BROWNIAN_FORCES = false;}

		    else if (tag == "NON_VISC_WEIGHTING") 
			    {ss >> NON_VISC_WEIGHTING;}		 

		    else if (tag == "MAX_VISC_WEIGHTING") 
			    {ss >> MAX_VISC_WEIGHTING;}
            
		    else if (tag == "IMPOSED_NUC_ROT_SPEED")  
			    {ss >> IMPOSED_NUC_ROT_SPEED;} 

		    else if (tag == "IMPOSED_NUC_ROT") 
			    {ss >> buff2; if(buff2=="TRUE") IMPOSED_NUC_ROT = true; else IMPOSED_NUC_ROT = false;}

            else if (tag == "IMPOSED_NUC_DISP_SPEED")  
			    {ss >> IMPOSED_NUC_DISP_SPEED;} 

		    else if (tag == "IMPOSED_NUC_DISP") 
			    {ss >> buff2; if(buff2=="TRUE") IMPOSED_NUC_DISP = true; else IMPOSED_NUC_DISP = false;}

            else if (tag == "TEST_SQUASH") 
			    {ss >> buff2; if(buff2=="TRUE") TEST_SQUASH = true; else TEST_SQUASH = false;}

            else if (tag == "TEST_FORCE_INITIAL_MAG")  
			    {ss >> TEST_FORCE_INITIAL_MAG;}

            else if (tag == "TEST_FORCE_INCREMENT")  
			    {ss >> TEST_FORCE_INCREMENT;}

            else if (tag == "TEST_DIST_EQUIL")  
			    {ss >> TEST_DIST_EQUIL;}

		    else if (tag == "WRITE_BMPS_PRE_SYMBREAK") 
			    {ss >> buff2; if(buff2=="TRUE") WRITE_BMPS_PRE_SYMBREAK = true; else WRITE_BMPS_PRE_SYMBREAK = false;}

		    else if (tag == "RADIUS") 
			    {ss >> RADIUS;} 
    		
		    else if (tag == "CAPSULE_HALF_LINEAR") 
			    {ss >> CAPSULE_HALF_LINEAR;} 
    		
		    else if (tag == "MAX_LINKS_PER_NEW_NODE") 
			    {ss >> MAX_LINKS_PER_NEW_NODE;}

            else if (tag == "MAX_LINK_ATTEMPTS") 
			    {ss >> MAX_LINK_ATTEMPTS;}
    		
		    else if (tag == "NODE_REPULSIVE_MAG") 
			    {ss >> NODE_REPULSIVE_MAG;}
    		
#ifndef FORCE_REPULSIVE_POWER_TO_TWO
		    else if (tag == "NODE_REPULSIVE_POWER") 
			    {ss >> NODE_REPULSIVE_POWER;}
#endif
    		
		    else if (tag == "NODE_REPULSIVE_RANGE") 
			    {ss >> NODE_REPULSIVE_RANGE;}
    		
		    else if (tag == "ASYMMETRIC_NUCLEATION") 
			    {ss >> ASYMMETRIC_NUCLEATION;} 

            else if (tag == "FINPITCH") 
			    {ss >> FINPITCH;} 

            else if (tag == "FINWIDTHANGLE") 
			    {ss >> FINWIDTHANGLE;} 

            else if (tag == "FINRATIO") 
			    {ss >> FINRATIO;} 
 		
		    else if (tag == "RADIAL_SEGMENTS") 
			    {ss >> RADIAL_SEGMENTS;} 
    		
		    else if (tag == "XLINK_NEAREST") 
			    {ss >> XLINK_NEAREST;} 
    		
		    else if (tag == "VIEW_HEIGHT") 
			    {ss >> VIEW_HEIGHT;} 
    		
		    else if (tag == "NODES_TO_UPDATE") 
		    	{ss >> NODES_TO_UPDATE;} 
    		
		    else if (tag == "DISTANCE_TO_UPDATE") 
			    {ss >> DISTANCE_TO_UPDATE;} 
    		
		    else if (tag == "GAUSSFWHM") 
			    {ss >> GAUSSFWHM;}         

            else if (tag == "FOCALDEPTH") 
			    {ss >> FOCALDEPTH;}         

            else if (tag == "BMP_INTENSITY_OFFSET") 
			    {ss >> BMP_INTENSITY_OFFSET;}
    		
		    else if (tag == "SPECKLE") 
			    {ss >> buff2;if(buff2=="TRUE") SPECKLE = true;else SPECKLE = false;} 

            else if (tag == "SPECKLE_NO_ROTATE") 
			    {ss >> buff2;if(buff2=="TRUE") SPECKLE_NO_ROTATE = true;else SPECKLE_NO_ROTATE = false;} 

            else if (tag == "COL_NODE_BY_STRAIN") 
			    {ss >> buff2;if(buff2=="TRUE") COL_NODE_BY_STRAIN = true;else COL_NODE_BY_STRAIN = false;}

            else if (tag == "COL_LINK_BY_DIRN") 
			    {ss >> buff2;if(buff2=="TRUE") COL_LINK_BY_DIRN = true;else COL_LINK_BY_DIRN = false;}

            else if (tag == "COL_INDIVIDUAL_NODES") 
			    {ss >> buff2;if(buff2=="TRUE") COL_INDIVIDUAL_NODES = true;else COL_INDIVIDUAL_NODES = false;}

            else if (tag == "BMP_LINKS_BROKEN") 
			    {ss >> buff2;if(buff2=="TRUE") BMP_LINKS_BROKEN = true;else BMP_LINKS_BROKEN = false;}

            else if (tag == "BMP_TRANSVERSELINKSONLY") 
			    {ss >> buff2;if(buff2=="TRUE") BMP_TRANSVERSELINKSONLY = true;else BMP_TRANSVERSELINKSONLY = false;}

            else if (tag == "BMP_RADIALLINKSONLY") 
			    {ss >> buff2;if(buff2=="TRUE") BMP_RADIALLINKSONLY = true;else BMP_RADIALLINKSONLY = false;}

            else if (tag == "NODE_SCALE_GAMMA")      
			    {ss >> NODE_SCALE_GAMMA;}

            else if (tag == "VTK_SCALECOLOPACITY") 
			    {ss >> buff2;if(buff2=="TRUE") VTK_SCALECOLOPACITY = true;else VTK_SCALECOLOPACITY = false;}

            else if (tag == "NO_X_MOTION") 
			    {ss >> buff2;if(buff2=="TRUE") NO_X_MOTION = true;else NO_X_MOTION = false;} 

            else if (tag == "COL_GREY_BGND") 
			    {ss >> buff2;if(buff2=="TRUE") COL_GREY_BGND = true;else COL_GREY_BGND = false;}  

            else if (tag == "NO_BGND") 
			    {ss >> buff2;if(buff2=="TRUE") NO_BGND = true;else NO_BGND = false;}  
            
            else if (tag == "COL_INDIVIDUAL_SCALE") 
			    {ss >> COL_INDIVIDUAL_SCALE;}

            else if (tag == "PLOTFORCES")         
			    {ss >> buff2;if(buff2=="TRUE") PLOTFORCES = true;else PLOTFORCES = false;}
    		
		    else if (tag == "SPECKLE_FACTOR") 
			    {ss >> SPECKLE_FACTOR;}

            else if (tag == "SPECKLEGRID") 
			    {ss >> buff2;if(buff2=="TRUE") SPECKLEGRID = true;else SPECKLEGRID = false;}

    	    else if (tag == "SPECKLEGRIDPERIOD") 
		        {ss >> SPECKLEGRIDPERIOD;}

    	    else if (tag == "SPECKLEGRIDTIMEWIDTH") 
		        {ss >> SPECKLEGRIDTIMEWIDTH;}

            else if (tag == "SPECKLEGRIDSTRIPEWIDTH") 
		        {ss >> SPECKLEGRIDSTRIPEWIDTH;}

		    else if (tag == "INIT_R_GAIN") 
			    {ss >> INIT_R_GAIN;} 
    		
		    else if (tag == "INIT_G_GAIN") 
			    {ss >> INIT_G_GAIN;} 
    		
		    else if (tag == "INIT_B_GAIN") 
			    {ss >> INIT_B_GAIN;} 
    		
		    else if (tag == "ROTATION") 
			    {ss >> buff2;if(buff2=="TRUE") ROTATION = true; else ROTATION = false;} 
    		
            else if (tag == "PLOTFORCES_INCLUDEIMPACTS") 
			    {ss >> buff2;if(buff2=="TRUE") PLOTFORCES_INCLUDEIMPACTS = true; else PLOTFORCES_INCLUDEIMPACTS = false;}

            else if (tag == "PLOTFORCES_INCLUDELINKFORCES") 
			    {ss >> buff2;if(buff2=="TRUE") PLOTFORCES_INCLUDELINKFORCES = true; else PLOTFORCES_INCLUDELINKFORCES = false;}

		    else if (tag == "MOFI") 
			    {ss >> MOFI;}

            else if (tag == "NUC_FRICTION_COEFF") 
			    {ss >> NUC_FRICTION_COEFF;}
    		
		    else if (tag == "NO_IMAGE_TEXT") 
			    {ss >> buff2;if(buff2=="TRUE") NO_IMAGE_TEXT = true; else NO_IMAGE_TEXT = false;} 

            else if (tag == "NO_COLBAR") 
			    {ss >> buff2;if(buff2=="TRUE") NO_COLBAR = true; else NO_COLBAR = false;}
    		
		    else if (tag == "BMP_COMPRESSION") 
			    {ss >> BMP_COMPRESSION;	if (BMP_COMPRESSION > 100) BMP_COMPRESSION = 100; else if (BMP_COMPRESSION < 0)	BMP_COMPRESSION = 0;} 
    		
		    else if (tag == "BMP_OUTPUT_FILETYPE") 
			    {ss >> buff2; istringstream ss3(strtolower(buff2)); ss3 >> BMP_OUTPUT_FILETYPE;} 
    		
		    else if (tag == "SHAPE") 
			    {ss >> buff2; 
                if (buff2 == "CAPSULE") 
                    NUCSHAPE = nucleator::capsule; 
                else if (buff2 == "ELLIPSOID")
                    NUCSHAPE = nucleator::ellipsoid;
                else
                    NUCSHAPE = nucleator::sphere;}

            else if (tag == "ELLIPSOID_STRETCHFACTOR") 
			    {ss >> ELLIPSOID_STRETCHFACTOR;}

            
            else if (tag == "BMP_TRACKS") 
			    {ss >> buff2; if (buff2=="TRUE") BMP_TRACKS = true; else BMP_TRACKS = false;}

            else if (tag == "TRACKS_LENGTHS") 
			    {ss >> buff2; if (buff2=="TRUE") TRACKS_LENGTHS = true; else TRACKS_LENGTHS = false;}

            else if (tag == "SECOND_SHELL") 
            {ss >> buff2; if (buff2=="TRUE") SECOND_SHELL = true; else SECOND_SHELL = false;}

            else if (tag == "TRACKS_NO_STATIONARY_NODE") 
			    {ss >> buff2; if (buff2=="TRUE") TRACKS_NO_STATIONARY_NODE = true; else TRACKS_NO_STATIONARY_NODE = false;}

            else if (tag == "TRACK_MIN_RANGE")       
			    {ss >> TRACK_MIN_RANGE;} 

            else if (tag == "TRACK_MAX_RANGE")   
			    {ss >> TRACK_MAX_RANGE;}

            else if (tag == "TRACK_MIN_RANGE2")       
			    {ss >> TRACK_MIN_RANGE2;} 

            else if (tag == "TRACK_MAX_RANGE2")   
			    {ss >> TRACK_MAX_RANGE2;} 

            else if (tag == "TRACK_TARGET_DIST")   
			    {ss >> TRACK_TARGET_DIST;}

            else if (tag == "NODE_TRACK_SELECT_Z_RANGE")   
			    {ss >> NODE_TRACK_SELECT_Z_RANGE;}

            else if (tag == "TRACKFRAMESTEP")     
			    {ss >> TRACKFRAMESTEP;}

            else if (tag == "MAX_NODES_TO_TRACK")       
			    {ss >> MAX_NODES_TO_TRACK;} 

            else if (tag == "REFERENCEFRAME")     
			    {ss >> REFERENCEFRAME;} 

            else if (tag == "CLUSTER") 
			    {ss >> buff2;if(buff2=="TRUE") CLUSTER = true; else CLUSTER = false;}

		    else if (tag.find("VIS") == 0)
		    {
			    // VTK stuff, ignore for now---perhaps put VTK stuff in here?
		    }
        else
            commandrecognized = false;
        }
        
        if (!commandrecognized)
		{
			unrecognisedlines += buffer;
			unrecognisedlines += "\n";
			continue;
		}

		// got to here so line was recognised, add it to the unrecognisedlines string

		istringstream ss2(buffer);

		string tag2;

		ss2 >> tag2 >> buff3 >> std::ws;

		//if (!POST_PROCESSSINGLECPU)
        //    cout << setw(30) << tag2.c_str() << setw(7) << buff3.c_str() << endl;

	 }

	param.close();

	if (unrecognisedlines.length()!=0)
	{
		cerr << endl << "Warning---The following lines were unrecognised:" << endl << endl;
		cerr << unrecognisedlines << endl;
		
 #ifndef NOKBHIT
		if (!REWRITESYMBREAK && !POST_PROCESS && !QUIET && !CLUSTER)
		{        
			cout << "Ignore errors and start run anyway(y/n)?";
		    
			cout.flush();
			int ch;
			do 
			{
				ch = getch();
			} 
			while (( ch!='y' ) && ( ch!='Y') && ( ch!='n') && ( ch!='N'));

			if (( ch=='n' ) || ( ch=='N'))
			{
				cout << "n - Run aborted" << endl;
				cout.flush();
				mysystem("stty sane");
				exit(1);
			}
			else
			{
				cout << "\r";
			}	

		}
#endif                                             

	}


    if (BMP_TRACKS && POST_PROCESS) 
    {
        //POST_BMP = true;
        //POST_VTK = false;
        
        VTK_MOVE_WITH_BEAD = true;
    
        // check if nodetrack file exists, if so use it (and so we don't need to go single thread)
        // else switch to single thread for post processing

        ifstream nodetrackfile("nodetracks.txt", ios::in);
        
        if (!nodetrackfile)
        {
            cout << "Creating Bitmap Tracks.  Post processing will use one thread only." << endl;
		    POST_PROCESSSINGLECPU = true;  // this is used for when the multicpu post process calls the worker threads
            POST_BMP = true;  
        }
        else
        {
            nodetrackfile.close();
  
        }
    }
    
    // change bitmap directory if outputting links
    if (BMP_LINKS_BROKEN)
    {
        sprintf(BITMAPDIR,"%s/bitmaps_links/", path);
    	sprintf(command1, "mkdir \"%s\" 2>/dev/null", BITMAPDIR  );
	    mysystem(command1);
    }


    // calculate commonly used constants from parameters:

    if (NUCSHAPE == nucleator::capsule)
    {
        // capsule goes all over the place, so make sure we're doing all 3 bitmaps
        X_BMP = Y_BMP = Z_BMP = true;
    }

    if (NOBITMAPS)
       X_BMP = Y_BMP = Z_BMP = false;

	double grid_scan_range;

#ifdef PROXIMITY_VISCOSITY 
	
	// if using proximity-based viscosity, we might need to increase the collision-detection scan dist

	if (VISCOSITY) 
		grid_scan_range =  mymax(NODE_REPULSIVE_RANGE,VISC_DIST);
	else
	    grid_scan_range =  NODE_REPULSIVE_RANGE;

#else

	    grid_scan_range =  NODE_REPULSIVE_RANGE;

#endif

	GRIDRES = 1.05 * grid_scan_range;	// make the grid res a bit bigger so that only scan one GP in either dirn
	
    gridscanjitter = GRIDRES - grid_scan_range; // how far a node can move before we update its grid posn

    GRIDSIZE = (int) ( 2 * GRIDBOUNDS / GRIDRES );

	NODE_XLINK_GRIDSEARCH = (int) floor( XLINK_NODE_RANGE / GRIDRES ) + 1; 

#ifdef PROXIMITY_VISCOSITY 
	
	// if using proximity-based viscosity, we might need to increase the collision-detection scan dist
	NODE_REPULSIVE_RANGE_GRIDSEARCH = (int) floor( grid_scan_range  / GRIDRES ) + 1;

#else

	NODE_REPULSIVE_RANGE_GRIDSEARCH = (int) floor(((double) NODE_REPULSIVE_RANGE )/GRIDRES) + 1;

#endif

	TOTAL_ITERATIONS = (int) (((double)TOTAL_SIMULATION_TIME / (double)DELTA_T)+0.5);
    RECORDING_INTERVAL = int(TOTAL_ITERATIONS / TOT_FRAMES);
    TOTAL_ITERATIONS = RECORDING_INTERVAL * TOT_FRAMES; // just to make sure it's an exact muliple
	
	InterRecordIterations = RECORDING_INTERVAL;  // redundant---combine these two variables at some point
    
	//TOT_FRAMES = int(TOTAL_ITERATIONS / RECORDING_INTERVAL);

	NODE_FORCE_TO_DIST = DELTA_T * FORCE_SCALE_FACT;
	NODE_DIST_TO_FORCE = 1.0 / NODE_FORCE_TO_DIST;

    BMP_WIDTH  *= BMP_AA_FACTOR;
    BMP_HEIGHT *= BMP_AA_FACTOR;

    if (REFERENCEFRAME && !POST_PROCESS)
    {
        cerr << "REFERENCEFRAME set, but not post-processing.  Ignored." << endl;
        REFERENCEFRAME = 0; // force ignore of reference frame if calculating
    }

	if (SPECKLE_FACTOR<0)
	{
        SPECKLE_FACTOR = 1;
		SPECKLE = false;
		cout << "Negative SPECKLE_FACTOR reset" << endl;
	}

	if (SPECKLE)
	{	// is speckle is on, scale the gain
		INIT_R_GAIN *= 1.0 / SPECKLE_FACTOR;
		INIT_G_GAIN *= 1.0 / SPECKLE_FACTOR;
		INIT_B_GAIN *= 1.0 / SPECKLE_FACTOR;
	}
	

    vector <double> distmoved(TOT_FRAMES+1,0.0);  // keep track of the distance moved and num nodes
    vector <int> numnodes(TOT_FRAMES+1,0);      // for the NODES_TO_UPDATE
    vector <vect> velocities(TOT_FRAMES+1);
    vector <vect> posn(TOT_FRAMES+1);

    int lastframedone = 0;

    if ((RESTORE_FROM_FRAME != 0) || POST_PROCESS || REWRITESYMBREAK)
    {   // if restoring or post-processing, 
        // restore the NODESUPDATE list
        // post-processing uses this to set lastframedone
        // in case we're processing all the frames done

        ifstream ipnodesupdate(NODESUPDATEFILE);

        if (!ipnodesupdate) 
            { cout << "Unable to open file " << NODESUPDATEFILE << " for input"; }
        else
        {
            for (int fn = 1; fn != TOT_FRAMES+1; ++fn)
            {
                ipnodesupdate 
	                >> distmoved[fn]
	                >> numnodes[fn]
                    >> posn[fn]
                    >> velocities[fn] ;

                if (numnodes[fn]>0)
                    lastframedone = fn;
            }
            ipnodesupdate.close();
        }
  
    }

    vector<int> postprocess_iterations;
	postprocess_iterations.resize(0);

    if (POST_PROCESS || REWRITESYMBREAK)
    {
        cout << "Postprocessing iterations: ";
        if (argc > 2)
	        get_postprocess_iterations(argv[2], postprocess_iterations, lastframedone);
        else
            get_postprocess_iterations("0:0", postprocess_iterations, lastframedone);
    }
        
    if (!REWRITESYMBREAK  && !POST_PROCESS)
	{	// not re-writing symmetry breaking bitmaps or post-processing
		// so this is a new calculation and no other process is using temp bmp files
		// and can clear them and the velocities file
		sprintf(command1, "rm -f %s*.bmp 2>/dev/null", TEMPDIR);
		mysystem(command1);

        sprintf(command1, "rm -f %s 2>/dev/null", VELOCITIESFILE);
		mysystem(command1);
	}


#ifdef NO_IMAGEMAGICK
	cerr << "Warning: compiled with ImageMagick support turned off" << endl << endl;
#else 
	if (NO_IMAGE_TEXT)
		cerr << "Warning: image text turned off" << endl << endl;
#endif

    if (RESTORE_FROM_FRAME == 0 && !REWRITESYMBREAK && !POST_PROCESS)
    {  // new run, clear directories

#ifndef NOKBHIT
		if (!QUIET) 
		{        
			cout << endl << "Clear directories and start run(y/n)?";
		    
			cout.flush();
			int ch;
			do 
			{
				ch = getch();
			} 
			while (( ch!='y' ) && ( ch!='Y') && ( ch!='n') && ( ch!='N'));

			if (( ch=='n' ) || ( ch=='N'))
			{
				cout << "n - Run aborted" << endl;
				cout.flush();
				mysystem("stty sane");
				exit(1);
			}
			else
			{
				cout << endl;
			}	

		}
#endif  
        // only if starting a new calculation from scratch, clear the directories
        cout << "Deleting old save files...";
		cout.flush();

#ifndef USEWINDOWSCOMMANDS

		sprintf(command1, "rm -f %s*_0*.%s 2>/dev/null", BITMAPDIR, BMP_OUTPUT_FILETYPE.c_str() );
		mysystem(command1);
		sprintf(command1, "rm -f %s*.wrz 2>/dev/null", VRMLDIR );
		mysystem(command1);
		sprintf(command1, "rm -f %s*%s 2>/dev/null", REPORTDIR, COMPRESSEDEXTENSION);
		mysystem(command1);
		sprintf(command1, "rm -f %s*%s 2>/dev/null", DATADIR, COMPRESSEDEXTENSION );
		mysystem(command1);
		sprintf(command1, "rm -f %s*.wrl %s*.txt 2>/dev/null", TEMPDIR, TEMPDIR );
		mysystem(command1);
        sprintf(command1, "rm -f %s 2>/dev/null", SYM_BREAK_FILE );
		mysystem(command1);
		sprintf(command1, "rm -f %s*.* 2>/dev/null", VTKDIR );
		mysystem(command1);        
		sprintf(command1, "rm -f %s*.* 2>/dev/null", STATSDIR );
		mysystem(command1);        
#else
		sprintf(command1, "del /q %s*_0*.%s 2>NULL", BITMAPDIR, BMP_OUTPUT_FILETYPE.c_str() );
		mysystem(command1);
		sprintf(command1, "del /q %s*.wrz 2>NULL", VRMLDIR );
		mysystem(command1);
		sprintf(command1, "del /q %s*%s 2>NULL", REPORTDIR, COMPRESSEDEXTENSION );
		mysystem(command1);
		sprintf(command1, "del /q %s*%s 2>NULL", DATADIR, COMPRESSEDEXTENSION );
		mysystem(command1);
		sprintf(command1, "del /q %s*.wrl %s*.txt 2>NULL", TEMPDIR, TEMPDIR );
		mysystem(command1);
		sprintf(command1, "del /q %s 2>NULL", SYM_BREAK_FILE );
		mysystem(command1);
		sprintf(command1, "del /q %s*.* 2>NULL", VTKDIR );
		mysystem(command1);
		sprintf(command1, "del /q %s*.* 2>NULL", STATSDIR );
		mysystem(command1);
#endif

        cout << "done." << endl;
    }


	// create main objects
	// create as static otherwise exit() doesn't call their destructors (?!)

	//static consts CONST;

	static actin theactin;

    ptheactin = &theactin;  // ugly global pointer for access from nodes,nucleator and segments

    static nucleator nuc_object;//, &theactin);

    // formatting

	cout.fill(' '); 
	cout.setf(ios::fixed);
	theactin.opruninfo.fill(' ');
	theactin.opruninfo.setf(ios::fixed);

    //if (READ_RAW)
    //{
    //    render_raw(theactin);
    //    exit(EXIT_SUCCESS);
    //}


	if (REWRITESYMBREAK)
	{
		//rewrite_symbreak_bitmaps(nuc_object, theactin);
        POST_BMP = true;
        POST_VTK = false;
        POST_PROCESSSINGLECPU = true;
        POST_REPORTS = true;
        POST_PROC_ORDER = 1; // must go forward because we test presence of last bitmap to know we're done
        

		postprocess(nuc_object, theactin, postprocess_iterations,  argv , posn);

        exit(EXIT_SUCCESS);
	}


    // Breakout if we are post processing
	if (POST_PROCESS) // ( !postprocess_iterations.empty() )
	{

		postprocess(nuc_object, theactin, postprocess_iterations,  argv , posn);
        
	    exit(EXIT_SUCCESS); // FIXME: early finish, move to two fcns (ML)
	}
	

	unsigned int starttime, endtime, lasttime ,nowtime;//, lastitertime;

    starttime = (unsigned) time(NULL);

	lasttime=0;

	int lastlinksformed = 0;
	int lastlinksbroken = 0;

    int framemaxvelmoved = 1;                
    vect maxvelmoved;

	theactin.newnodescolour.setcol(0);

	double distfromorigin = 0;

	double x_angle, y_angle, z_angle, tot_rot;

	vect last_center, center, delta_center;
       
    
    // write out parameters to screen and file

	cout << "Total simulation time:      " << TOTAL_SIMULATION_TIME << endl;
	cout << "Delta_t:                    " << DELTA_T << endl;

	theactin.opruninfo.flush();

	cout << "Total iterations: " << TOTAL_ITERATIONS << endl;
	cout << "Frames every " << InterRecordIterations  
		<< " iterations (" << TOT_FRAMES << " total)" << endl;

	// - - - - - - - - - - 
	// main iteration loop
	// - - - - - - - - - -
	// initialse from a checkpoint if requested
	int starting_iter = 1;


	if (RESTORE_FROM_FRAME != 0)
	{
		cout << "Loading data...";
		cout.flush();

        starting_iter = RESTORE_FROM_FRAME * InterRecordIterations;

	    load_data(theactin, starting_iter, true);

        cout << "Restored from frame "
			 << RESTORE_FROM_FRAME << " (iteration " << starting_iter << ")" << endl;

        lastlinksformed = ptheactin->linksformed;
        lastlinksbroken = ptheactin->linksbroken;

        theactin.clear_node_stats();
        theactin.sortnodesbygridpoint();

        // srand( (unsigned) 200 );
 
		//	starting_iter = RESTORE_FROM_FRAME + 1; // don't overwrite

        if (theactin.highestnodecount > ((int)theactin.node.size() - 1000))
            theactin.reservemorenodes(10000);

        theactin.find_center(last_center);

        if (TEST_SQUASH)
        {
            theactin.testforces_setup();
        }
	}


	unsigned int rand_num_seed;

	if (RAND_SEED != -1) 
	{
		cerr << "Warning: Static random number seed used" <<  endl;
		theactin.opruninfo << "Warning: Static random number seed used" <<  endl;

		rand_num_seed = RAND_SEED;
	} 
	else
	{	

		rand_num_seed = (unsigned int)( time(NULL) * getpid());
		theactin.opruninfo << "Time and PID based random number seed (" << rand_num_seed << ") used" << endl;
		cerr << "Time and PID based random number seed (" << rand_num_seed << ") used" << endl;
    }

	srand(rand_num_seed);

#ifdef USE_GSL_RANDOM

    cerr << "Using Mersenne Twister (Gnu Scientific Library) for random number generation" << endl;

gsl_rng_set(randomnum, rand_num_seed);

#else

    cerr << "Warning: Gnu Scientific Library not enabled.  Using rand() for random number generation." << endl;

#endif


//#ifdef USE_MERSENNE_THREADS
//
//    mers_rand.resize(NUM_THREAD_DATA_CHUNKS);
//
//    for (int i=0; i !=  NUM_THREAD_DATA_CHUNKS; ++i)
//    {
//        mers_rand[NUM_THREAD_DATA_CHUNKS].seed( rand_num_seed + NUM_THREAD_DATA_CHUNKS );
//    }
//
//#endif

	int filenum = 0;
	double polrate = 0;

    char last_symbreak_bmp_filename[1024] = "";


    bool dummy_vtk;

    dummy_vtk = !POST_VTK; 

    CometVtkVis vtkvis(VIEW_VTK, dummy_vtk);   // create vtk object

	cout << endl;
	cout << "Starting iterations..." << endl << endl; 

	if (!QUIET)
	{
		cout << "(Press 'q' to abort run)" << endl << endl;
        //cout << "(Press 'q' to abort run, or 'm' to make quicktime movies of frames so far)" << endl << endl;
	}
	
	if (QUIET)
	{
		cout << "Running in quiet mode (no continual progress display)" << endl
			<< "Use 'kill " << getpid() << "' to terminate"<< endl;
	}
	else
	{
		cout << "Itternum|TotNode|Pol  |Links+|Links-|dist   |Rotn   |T     |SaveNum" << endl << endl;
	}

    mytimer frametimer;
    frametimer.setprecision(1);
    frametimer.start();


    // this info file is opened here, because there's one per frame
	char infofilename[1024];
	sprintf ( infofilename , "%sinfo%05i.txt",REPORTDIR, 0 );
	theactin.opinfo.open(infofilename, ios::out | ios::trunc);
	if (!theactin.opinfo) 
	{ cout << "Unable to open file " << infofilename << " for output";}

    


	for(int i=starting_iter; i<=TOTAL_ITERATIONS; i++)
	{

		filenum = (int)(i/InterRecordIterations);

		/*if ((i % 10) == 1)
			srand( rand_num_seed );*/

		nowtime = (unsigned) time(NULL);

		if ((nowtime > lasttime) || ((i % InterRecordIterations) == 1))
		{

            if (theactin.highestnodecount > ((int)theactin.node.size() - 1000))
                theactin.reservemorenodes(10000);
			
			if (theactin.attemptedpolrate >0)
				polrate = (double) theactin.polrate/ (double) theactin.attemptedpolrate;// / (double) (i % InterRecordIterations);
            else
                polrate = 0;

			if (!QUIET)
			{
#ifndef NOKBHIT
				if (kbhit())  // taken out of main loop
				{
					int ch = getch();
					if (( ch=='q' ) || ( ch=='Q') || ( ch=='m' ) || ( ch=='M'))
					{

						if (( ch=='q' ) || ( ch=='Q'))
						{
							cout << endl << "Abort run(y/n)?";
							cout.flush();
                            
							do 
							{
								ch = getch();
							} 
							while (( ch=='q' ) || ( ch=='Q'));

							if (( ch=='y' ) || ( ch=='Y'))
							{
								cout << "y - Run aborted" << endl;
                                ABORT = true;
								cout.flush();
								break;
							}
							else
							{																				   
								cout << "\r";
							}
						}
	 					else
						{
                            endtime = (unsigned) time(NULL);

                            cout << endl << "Time so far: " 
		                        << ((endtime-starttime) / 3600) << "h " 
		                        << ((endtime-starttime) / 60) % 60 << "m " 
		                        << ((endtime-starttime) % 60) << "s " << endl;

							cout << endl << endl << "Directory:";
							cout.flush();

	#ifndef USEWINDOWSCOMMANDS
							mysystem("pwd");
	#else
							mysystem("chdir");
	#endif
							cout << endl << "Making movie of frames so far..." << endl;
							cout.flush();
							cout << endl;
					        
                            sprintf(command1, "movhere"); // call movie writing script
                            mysystem(command1);
							
							cout << endl;
						}
					}
				}
#endif
			}           

			lasttime = nowtime;
			theactin.find_center(center);

            if (!TEST_SQUASH)
			    distfromorigin = center.length();
            else
                distfromorigin = theactin.testsurfaceposn;

            theactin.nuc_to_world_rot.getangles(x_angle,y_angle,z_angle);
            tot_rot = fabs(x_angle) + fabs(y_angle) + fabs(z_angle);
		


			if (!QUIET)
			{   // once per second screen output
				cout<< "I"   << setw(7) << i 
				    << "|N"  << setw(6) << theactin.highestnodecount
				    << "|P"  << setw(4) << setprecision(2) << polrate
				    << "|L+" << setw(4) << (theactin.linksformed-lastlinksformed)/2 
				    << "|L-" << setw(4) << (theactin.linksbroken-lastlinksbroken)/2
				    << "|d"  << setw(6) << setprecision(3) << distfromorigin
				    << "|R"  << setw(6) << setprecision(1) << (180/PI) * tot_rot
                    << "|T"  << setw(5) << frametimer << "\r"; //((unsigned) time(NULL) - lastitertime) << "\r";
				cout.flush();
			}			
		}

		theactin.iterate();
		


		if (((i % InterRecordIterations) == 0) && (i>starting_iter))
		{   // we've reached a frame save point
            
            if (theactin.attemptedpolrate >0)
				    polrate = (double) theactin.polrate/ (double) theactin.attemptedpolrate;// / (double) (i % InterRecordIterations);
                else
                    polrate = 0;

#ifdef NON_RANDOM

srand( rand_num_seed );

#endif

			theactin.find_center(center);

            posn[filenum] = center;
            distmoved[filenum] = center.length();
            numnodes[filenum] = theactin.highestnodecount;

			if (!TEST_SQUASH)
			    distfromorigin = distmoved[filenum];
            else
                distfromorigin = theactin.testsurfaceposn;

            theactin.nuc_to_world_rot.getangles(x_angle,y_angle,z_angle);
            tot_rot = fabs(x_angle) + fabs(y_angle) + fabs(z_angle);
			
			delta_center = center - last_center;  
			last_center = center;

            // velocity is how far moved divided by the frame time (i.e. DELTA_T * InterRecordIterations) 
            velocities[filenum] = delta_center * ( 1 / (DELTA_T * InterRecordIterations));

            //cout << "test nodes: "<< theactin.testnodes.size() << endl;

			theactin.opinfo.close();
			
            sprintf ( infofilename , "%sinfo%05i.txt",REPORTDIR, filenum );
			theactin.opinfo.open(infofilename, ios::out | ios::trunc);
			
            if (!theactin.opinfo) 
			{ cout << "Unable to open file " << infofilename << " for output"; }


			theactin.opvelocityinfo 
				<< (i*DELTA_T) << "," 
				<< center.x << "," 
				<< center.y << "," 
				<< center.z << "," 
				<< velocities[filenum].length() << endl;

            theactin.opvelocityinfo.flush();

            // once per save screen and log output

			if (!QUIET)
			{
				cout << "I" << setw(7) << i;
			}
			else
			{
				cout << "PID:" << setw(6) << getpid();    // write out pid if quiet so we know which proc to kill
			}

            theactin.opruninfo 
                    << "|N"  << setw(6) << theactin.highestnodecount
				    << "|P"  << setw(4) << setprecision(2) << polrate
				    << "|L+" << setw(4) << (theactin.linksformed-lastlinksformed)/2 
				    << "|L-" << setw(4) << (theactin.linksbroken-lastlinksbroken)/2
				    << "|d"  << setw(6) << setprecision(3) << distfromorigin
				    << "|R"  << setw(6) << setprecision(1) << (180/PI) * tot_rot	
				    << "|T"  << setw(5) << frametimer 
				    << "|S " << setw(3) << (int)filenum  
				    << "/"   << TOT_FRAMES;

            cout    << "|N"  << setw(6) << theactin.highestnodecount
				    << "|P"  << setw(4) << setprecision(2) << polrate
				    << "|L+" << setw(4) << (theactin.linksformed-lastlinksformed)/2 
				    << "|L-" << setw(4) << (theactin.linksbroken-lastlinksbroken)/2
				    << "|d"  << setw(6) << setprecision(3) << distfromorigin
				    << "|R"  << setw(6) << setprecision(1) << (180/PI) * tot_rot	
				    << "|T"  << setw(5) << frametimer 
				    << "|S " << setw(3) << (int)filenum  
				    << "/"   << TOT_FRAMES;

			if ( !WRITE_BMPS_PRE_SYMBREAK && 
				 !finished_writing_sym_bitmaps)
				cout << "*";
            else
                cout << " ";

            if ( ptheactin->nuc_struck_coverslip)
				cout << "H";
            else
                cout << " ";
            
            
            theactin.opruninfo << endl;
            theactin.opruninfo.flush();
            cout << endl;
			cout.flush();

			// we don't use vrml anymore, so don't bother with it for now
			// theactin.savevrml(filenum);

			if (WRITE_BMPS_PRE_SYMBREAK)
			{
				 if (!theactin.brokensymmetry)
				 {
					nuc_object.segs.addallnodes();  // put node data into segment bins
					nuc_object.segs.set_scale_factors();

					theactin.savebmp(filenum, xaxis, actin::runbg, true);
					theactin.savebmp(filenum, yaxis, actin::runbg, true);
					theactin.savebmp(filenum, zaxis, actin::runfg, true);

					cout << "\r";
					cout.flush();
				}
			}
			else
			{  // calc every 5 for scaling

				 if (((i % (5 * InterRecordIterations)) == 0) &&
					  (!theactin.brokensymmetry) && 
					  (theactin.BMP_intensity_scaling == true))
				 {
					nuc_object.segs.addallnodes();  // put node data into segment bins
					nuc_object.segs.set_scale_factors();

					// calculate but don't write bitmaps to get scaling factors
					theactin.savebmp(filenum, xaxis, actin::runfg, false);
					theactin.savebmp(filenum, yaxis, actin::runfg, false);
					theactin.savebmp(filenum, zaxis, actin::runfg, false);

					cout << "\r";
					cout.flush();
		        
				 }

			}

			if ((!TEST_SQUASH) && (!theactin.brokensymmetry) && (distfromorigin > RADIUS))
			{	// symmetry broke: set directions, scale factors etc.
				
				theactin.brokensymmetry = true;

                //vect sym_break_direction = posn[filenum] - posn[filenum - 10];

				// set camera rotation for save
    //            if ((SYM_IN_COVERSLIP_PLANE) && (COVERSLIPGAP > 0))
				//    theactin.set_sym_break_axes(true,sym_break_direction);  // constrain to zy plane
    //            else
    //                theactin.set_sym_break_axes(false,sym_break_direction);

				//theactin.save_sym_break_axes();

                // post-process one bitmap to set the symmetry breaking direction                                                   
                sprintf(command1, "%s post %d:%d 1>postsetsymbreak.txt 2>postsetsymbreak.err", argv[0], framemaxvelmoved , framemaxvelmoved  );
				mysystem(command1);

                ptheactin->load_sym_break_axes();

                // calculate but don't write bitmaps to get scaling factors
			    theactin.savebmp(filenum, xaxis, actin::runfg, false);
			    theactin.savebmp(filenum, yaxis, actin::runfg, false);
			    theactin.savebmp(filenum, zaxis, actin::runfg, false);

				if (!QUIET)
				{
					cout << "\r";
					cout.flush();
				}

                // lock the bitmap scaling factors
                theactin.BMP_intensity_scaling = false;

                // use this point to set scale factors

                nuc_object.segs.addallnodes();  // put node data into segment bins
                nuc_object.segs.set_scale_factors();                
                nuc_object.segs.save_scalefactors();
                
				// reprocess bitmaps etc.

				// call another instance to write bitmaps

				cout << "Spawning new background process to write bitmaps 1--" << filenum-1 
					<< " and continuing..." << endl;

				// look for existance of this file to tell when the process has finished
				if (Z_BMP)
				{
					sprintf(last_symbreak_bmp_filename, "%sz_proj_%05i.%s",BITMAPDIR, 
							filenum-1 ,BMP_OUTPUT_FILETYPE.c_str());
				}
				else 
				{
					if (Y_BMP)
					{
						sprintf(last_symbreak_bmp_filename, "%sy_proj_%05i.%s",BITMAPDIR, 
								filenum-1 ,BMP_OUTPUT_FILETYPE.c_str());
					} else
					{
						sprintf(last_symbreak_bmp_filename, "%sx_proj_%05i.%s",BITMAPDIR, 
								filenum-1 ,BMP_OUTPUT_FILETYPE.c_str());
					}
				}
				

				if (WRITE_BMPS_PRE_SYMBREAK)
				{
					// if we have already written draft bitmaps, need to delete the last one
					// so we know when it's re-written
					sprintf(command1, "rm %s 1>/dev/null 2>/dev/null", last_symbreak_bmp_filename);
					mysystem(command1);
				}

				// call self with 'sym' argument to re-write the bitmaps                                                       
                sprintf(command1, "%s sym 1:%d 1>rewritesymbreak.txt 2>rewritesymbreak.err &", argv[0], filenum-1);
				mysystem(command1);

			}  

            save_data(theactin, i);  

             // save the nodes per dist file for the nodesupdate
			ofstream opnodesupdate(NODESUPDATEFILE, ios::out | ios::trunc);
			
            if (!opnodesupdate) 
			    { cout << "Unable to open file " << NODESUPDATEFILE << " for output"; }
            else
            {
                // save the nodes update file
                for (int frame = 1; frame != TOT_FRAMES+1; ++frame)
                {
                    opnodesupdate 
				        << distmoved[frame]  << " " 
				        << numnodes[frame]   << " "
                        << posn[frame]       << " "
                        << velocities[frame] << endl;
                }

                opnodesupdate.close();
            }

            // find the symmetry break time


            // find max velocity

            double maxvel = 0;

            for (int frame = 1; frame != TOT_FRAMES+1; ++frame)
            {
                if (velocities[frame].length() > maxvel)
                    maxvel = velocities[frame].length();
            }

            
            // find where crosses half max

            

            for (int frame = 1; frame != TOT_FRAMES+1; ++frame)
            {
                if (velocities[frame].length() > maxvel / 2.0) 
                {
                    maxvelmoved = velocities[frame];
                    framemaxvelmoved = frame;
                    break;
                }
            }


            // write symmetry break time (and direction) to file

            ofstream opsymbreaktime("symbreaktime.txt", ios::out | ios::trunc);
            if (!opsymbreaktime) 
		    { 
                cout << "Unable to open file symbreaktime.txt for output"; 
            }
            else
            {
                opsymbreaktime << "Frame Time Speed Velocity" << endl;
                opsymbreaktime << framemaxvelmoved << " " << framemaxvelmoved * DELTA_T * InterRecordIterations << " " << maxvelmoved << endl;
                opsymbreaktime.close();
            }

   
			
            if ( (DISTANCE_TO_UPDATE > 0.01) &&
				 (distmoved[filenum] > DISTANCE_TO_UPDATE*RADIUS) )
			{

                NODES_TO_UPDATE = theactin.highestnodecount;

                for (int fn = filenum; fn != 0; --fn)
                {
                    if ((distmoved[fn] < (distmoved[filenum] - DISTANCE_TO_UPDATE*RADIUS)) &&
                        (numnodes[fn] != 0))
                    {
                        NODES_TO_UPDATE = theactin.highestnodecount - numnodes[fn];
                        break;
                    }
                }

                if (!DISTANCE_TO_UPDATE_reached)
                {
				    DISTANCE_TO_UPDATE_reached = true;
				    cout << endl << "NODES_TO_UPDATE set to " << NODES_TO_UPDATE << endl;
                }
			}

            nuc_object.segs.addallnodes();  // put node data into segment bins

            nuc_object.segs.savereport(filenum);
            nuc_object.segs.saveSDreport(filenum);                
	        nuc_object.segs.saveradialreport(filenum);
            nuc_object.segs.saveradialaxisreport(filenum, 0);
            nuc_object.segs.saveradialaxisreport(filenum, 1);
            nuc_object.segs.saveradialaxisreport(filenum, 2);


			if (theactin.brokensymmetry)
			{	// only save bitmaps if symmetry broken, 
				// 'cause we'll write the others later

				// write the bitmaps, calling imagemagick in background
				// note: this *could* cause a problem if it gets around to the next one before this
				// has finished (because we're sharing x,y,z temp bitmap files)
				// bit this is probably impossible, since we're only calling this
				// once symmetry broken, and by then things are very slow

				theactin.savebmp(filenum, xaxis, actin::runbg, true);
				theactin.savebmp(filenum, yaxis, actin::runbg, true);
				theactin.savebmp(filenum, zaxis, actin::runbg, true);

				cout << "\r";
				cout.flush();

				if (*last_symbreak_bmp_filename != 0)
				{
                    //check if last file exists yet
					ifstream ip_last_symbreak_bmp_file( last_symbreak_bmp_filename );

					if (ip_last_symbreak_bmp_file)
					{
						cout << "Finished background processing of symmetry breaking bitmaps               " << endl;

						*last_symbreak_bmp_filename = 0 ;

						ip_last_symbreak_bmp_file.close();

                        finished_writing_sym_bitmaps = true;
					}
				}

			}

            if (TEST_SQUASH && theactin.testsurfaceposn < 0)
            {
                cout << endl << endl << "Test position reached nucleator surface---finished." << endl;
                ABORT = true;
                break;
            }

            vect origin(0,0,0);
            if (VIEW_VTK)
                vtkvis.buildVTK(filenum, origin, origin);

            theactin.setdontupdates(); // note this is called *before* the clear_nodes_stats()
                                       // so the stats won't be cleared as they go out of the update range

			theactin.clear_node_stats();  // clear the cumulative stats data in the nodes *after setdontupdates*
                                          // so we preserve the numbers in the ones we're no longer calculating

			theactin.compressfilesdowork(filenum);

			lastlinksformed = theactin.linksformed;
			lastlinksbroken = theactin.linksbroken;

			theactin.opruninfo.flush();

            frametimer.start();

		}
	}

	cout << endl << "Done " << endl << endl;

	theactin.saveinfo();

	endtime = (unsigned) time(NULL);

    theactin.opruninfo 
        << endl << "Time : " 
		<< ((endtime-starttime) / 3600) << "h " 
		<< ((endtime-starttime) / 60) % 60 << "m " 
		<< ((endtime-starttime) % 60) << "s " << endl;
        
    cout<< endl << "Time : " 
		<< setprecision(1) << ((endtime-starttime) / 3600) << "h " 
		<< ((endtime-starttime) / 60) % 60 << "m " 
		<< ((endtime-starttime) % 60) << "s " << endl;

	#ifdef USE_GSL_RANDOM

	gsl_rng_env_setup();

	gsl_rng_free (randomnum);

	#endif
			 

	exit(EXIT_SUCCESS);
}


string get_datafilename(const int iteration)
{
	//stringstream filenamestr;
    char filename[1024];
	sprintf(filename , "data_%07i.txt", iteration);
    return filename;
    
}

bool load_data(actin &theactin, int iteration, const bool &loadscale)
{

    string filename = get_datafilename(iteration);

	char tmpdatafile[1024];

	sprintf(tmpdatafile, "%stempdata_%u_%u.txt", TEMPDIR,
		(unsigned int) getpid(), (unsigned int) time(NULL) );

	filename = DATADIR + filename;

    // try to open uncompressed file first, then compressed file
    // (when working repeatedly on same dataset, prolly best to unzip the whole data directory)

    ifstream ifstrm;
    ifstrm.open( filename.c_str() );

    bool usingtmpdatafile = false;
    
    if (!ifstrm)
    {
        // uncompressed file open failed, so try decompressing the compressed file to a temp file and opening that
        ifstrm.close();
        ifstrm.clear();
#ifndef _WIN32
	    char command1[1024];
        sprintf(command1, "%s -c \"%s%s\" > \"%s\"", DECOMPRESSCOMMAND, filename.c_str(), COMPRESSEDEXTENSION, tmpdatafile);
        //cout << command1 << endl;
        mysystem(command1);

        ifstrm.open( tmpdatafile );
        usingtmpdatafile = true;

#endif
    }
                                                    
    if(!ifstrm) 
    {
	    cout << "Unable to open file " << filename.c_str() << " or " << tmpdatafile << " for input" << endl;
#ifdef _WIN32
        cout << "Note that on windows, you must manually unzip any gzipped data files" << endl;
#endif
	    cout.flush();
        abort();
	    return false;
    }

    string str;    
    // load header
    ifstrm >> str;
    // ensure the identifier for the start of the actin
    if(str.compare("comet:") !=0 )
    {
	    cout << "error in checkpoint file, 'comet:' expected" << endl;
        cout.flush();
        abort();
	    return false;
    }
    
    int saved_iteration;

    ifstrm  >> saved_iteration
            >> theactin.brokensymmetry
            >> finished_writing_sym_bitmaps
            >> DISTANCE_TO_UPDATE_reached
            >> NODES_TO_UPDATE;

    if (!theactin.load_data(ifstrm))
    {
        cout << "Load data failed" << endl;
        cout.flush();
        abort();
        return false;
    }

    theactin.setdontupdates();

    //theactin.sortnodesbygridpoint();   // don't need to do this here
    
    ifstrm.close();

 
    if (usingtmpdatafile)
    {   // delete the temp data file
#ifndef _WIN32
        char command1[1024];
        sprintf(command1, "rm  %s",tmpdatafile);           
        mysystem(command1);
#endif    
    }


    // check the iteration is correct
    if( saved_iteration != iteration )
    {
	    cout << "error in saved file, saved iteration." << endl;
	    return 1;
    }

    // try to load sym break stuff if present

    if (theactin.load_sym_break_axes())
        theactin.brokensymmetry = true;  // set this true if able to load sym break file
                                         // since may be restoring to a pre sym break time
                                         // and we would still want same direction etc.

    if (loadscale)
    {
        // if we're able to load the scale factors
        // turn off the auto-scaling

        if (theactin.p_nuc->segs.load_scalefactors())
            theactin.BMP_intensity_scaling = false;
    }


    return true;
}


int save_data(actin &theactin, int iteration)
{
    string filename = get_datafilename(iteration);

    if (COMPRESSDATAFILES) // if compressing, put in temp directory, else save directly
	    filename = TEMPDIR + filename;
    else
        filename = DATADIR + filename;

    ofstream ofstrm( filename.c_str() );    
    if(!ofstrm) 
    {
	    cout << "Unable to open file " << filename << " for output" << endl;
	    return 1;
    } 
    
    // write out a header  and save iteration
    ofstrm << "comet:" << endl
	   << iteration << " " 
       << theactin.brokensymmetry << " "
       << finished_writing_sym_bitmaps << " "
       << DISTANCE_TO_UPDATE_reached << " "
       << NODES_TO_UPDATE << endl;
    

    // what's the best way to set the data format (so keeps enough accuracy, but compresses well)
	ofstrm << setprecision(SAVE_DATA_PRECISION);
    //ofstrm.setf(ios_base::fixed);

    // actin does all the real work
    theactin.save_data(ofstrm);
    
    ofstrm.close();
    
    return 0;
}

void get_postprocess_iterations(const char *iterdesc, vector<int> &postprocess_iterations, const int& lastframedone)
{
    // allow either:
    //  a single value        '12'
    //  a matlab style vector '1,2,3,4,5' | '0:5:50'
    char numbers[]    = "1234567890";
    char alldelim[]  = ",:"; // make big enough for the strcat (sorry)
    char rangedelim[] = ":";
    
    // Good old fashioned string handling...
    // why didn't I use std::string? (ML)
    
    // tokenise the description
    char* tokch = (char*) malloc(sizeof(char) * ( strlen(iterdesc)+1 ));
    strcpy(tokch, iterdesc);
    char* chptr = strtok(tokch, alldelim);
    while(chptr != NULL) 
    {
	    // ensure ints, no rubbish
	    if(strspn(chptr, numbers) != strlen(chptr))
	    {
	        cout << "Post processing iteration description not recognised (must be +ve int): "
		     << chptr << endl;
	        exit(EXIT_FAILURE);
	    }
	    postprocess_iterations.push_back( atoi(chptr) );
	    chptr = strtok(NULL, alldelim);
    }
    free(tokch);
        
    // build the range if needed
    if(strcspn(iterdesc, rangedelim) != strlen(iterdesc) )
    {
        // : range
        int start = 0, step = 0, end = 0;
        if(postprocess_iterations.size() == 1) 
        {
          cerr << "ERROR: too few values in range request (2 min):" 
               << iterdesc << endl;
          exit(EXIT_FAILURE);
        } else if(postprocess_iterations.size() == 2) 
        {
          start = postprocess_iterations[0] * InterRecordIterations;
          step = InterRecordIterations;
          end = postprocess_iterations[1] * InterRecordIterations;
        } else if(postprocess_iterations.size() == 3) 
        {
          start = postprocess_iterations[0] * InterRecordIterations;
          step = postprocess_iterations[1] * InterRecordIterations;
          end = postprocess_iterations[2] * InterRecordIterations;	    
        } else if(postprocess_iterations.size() > 3) 
        {
          cerr << "ERROR: too many values in range request (3 max):" 
               << iterdesc << endl;
          exit(EXIT_FAILURE);
        }

        if (start == 0)
            start = InterRecordIterations;

        if (step == 0)
            step = InterRecordIterations;

        if (end == 0) // if user set last frame to 0, use the last one found from the nodesupdate file
        {
            end = lastframedone * InterRecordIterations;
        }

        postprocess_iterations.resize(0);
        //postprocess_iterations.clear();
        for(int i= start; i<=end; i+=step)
        {
            postprocess_iterations.push_back(i);                          
        }
    } 
}


// We may want to have a vtk postprocess as a seperate option?
// otherwise I've lumped it with the bitmap processing here
// the frame counting is seperated, but consider unifying 
// this once we are happy with how it all works.

void postprocess(nucleator& nuc_object, actin &theactin, 
		 vector<int> &postprocess_iterations, char* argv[], const vector<vect> & nodeposns)
{
    if (postprocess_iterations.empty())
        return; // skip if nothing to do


    if (POST_VTK_VIEW) // if interactive viewing, just do the first one
        postprocess_iterations.resize(1);

    // load the sym break info and find the symmetry break frame to load

    int framemaxvelmoved = 1;
    vect maxvelmoved;
    int symframe = 1;

    int iter = *(postprocess_iterations.end()-1);  // default to last frame if we can't find sym break time

    ifstream ipsymbreaktime("symbreaktime.txt");
    if (!ipsymbreaktime) 
    {                           
        cout << "Unable to open file symbreaktime.txt for input";
    }
    else
    {
        string buff;
        
        ipsymbreaktime >> buff >> buff >> buff >> buff;
        ipsymbreaktime >> framemaxvelmoved >> buff >> maxvelmoved;
        ipsymbreaktime.close();

        symframe = framemaxvelmoved;

        iter = symframe * InterRecordIterations;
    
    }    

    // found symmetry break frame

    cout << "Sym break at frame " << symframe  << endl;

    const int maxframe = (int) nodeposns.size() - 1;

    // calculate VTK camera movement.  This is to make the camera follow the bead, but 
    // not lock-step, else it looks like the bead isn't moving, so we smooth out the acceleration

    vector<vect> camerapos(maxframe + 1);
    vector<vect> cameratarget(maxframe + 1);
    vect cameravel;
    cameravel.zero();

    int accelwidth = 100; // how many frames to accelerate over
    int maxaccelframe = (int) (framemaxvelmoved * 1.25);

    cout << "Max camera acceleration will be at frame " << maxaccelframe << endl;

    vect meanvel = nodeposns[maxframe] / (double)(maxframe - framemaxvelmoved) ;

    for (int i = 1; i <= maxframe; ++i)
    {
        camerapos[i]    = camerapos[i-1] + cameravel;
        cameratarget[i] = camerapos[i];
        //cout << cameravel.length() << endl;

        cameravel = meanvel * 1.0 / ( 1.0 + exp( - 6.0 * (  2 * (double)(i - maxaccelframe) / (double)accelwidth) ));
    }


    // Load reference frame (for reference nodes etc.)

    if (REFERENCEFRAME)
    {
        cout << "Loading frame " << REFERENCEFRAME << " for reference" << endl;

        if (!load_data(theactin, REFERENCEFRAME * InterRecordIterations, false))
        {
            cerr << "Unable to open reference frame, ignoring" << endl;
        }

        REFERENCEFRAME = 0;

        // copy the nodes data
        referencenodes.assign(theactin.node.begin(), theactin.node.end());
    }

    // Load the symmetry break frame to find sym break direction etc.

    cout << "Loading frame " << (iter/InterRecordIterations) << " for scaling and to set sym break axis" << endl;

    load_data(theactin, iter, false);

    theactin.BMP_intensity_scaling = true;

    theactin.savebmp(framemaxvelmoved, xaxis, actin::runfg, false); 
    theactin.savebmp(framemaxvelmoved, yaxis, actin::runfg, false); 
    theactin.savebmp(framemaxvelmoved, zaxis, actin::runfg, false);

    cout << endl;

    nuc_object.segs.addallnodes();                                  
    nuc_object.segs.set_scale_factors();

    vect sym_break_direction = nodeposns[framemaxvelmoved] - nodeposns[framemaxvelmoved - 20];

    // if constraining in plane, force the symmetry breaking direction into the plane.

    if ((SYM_IN_COVERSLIP_PLANE) && (COVERSLIPGAP > 0))
	    ptheactin->set_sym_break_axes(true, sym_break_direction);  // constrain to zy plane
    else
        ptheactin->set_sym_break_axes(false,sym_break_direction);


    bool DONT_RECALC_SYMBREAK_AXIS = false;

    if (!DONT_RECALC_SYMBREAK_AXIS)
    {
        if (!POST_PROCESSSINGLECPU)
        {   // prevent race condition when doing the multi cpu post process---
            // the caller thread does the symmetry breaking save
            ptheactin->save_sym_break_axes();
        }
    }
    else
    {   // fix the break axis to the loaded one
        ptheactin->load_sym_break_axes();
    }

    
    char command1[1024];


    // are we forking the worker processes, or are we doing the work?

    if (!POST_VTK_VIEW && !POST_PROCESSSINGLECPU && (postprocess_iterations.size() > POST_PROCESS_CPUS) )
	{   // divide up tasks and spawn worker processes

		int firstframe =  *postprocess_iterations.begin()  / InterRecordIterations;
		int lastframe  = *(postprocess_iterations.end()-1) / InterRecordIterations;

	    for (unsigned int i = 1; i != POST_PROCESS_CPUS; ++i)
	    {
            if (POST_BMP)
		        sprintf(command1, "%s psingleb %i:%i:%i &", argv[0], firstframe + i, POST_PROCESS_CPUS, lastframe);
            else
                sprintf(command1, "%s psinglev %i:%i:%i &", argv[0], firstframe + i, POST_PROCESS_CPUS, lastframe);
		    mysystem(command1);
		    //cout << command1 << endl;
	    }

        // do first one in foreground:

        if (POST_BMP)
	        sprintf(command1, "%s psingleb %i:%i:%i", argv[0], firstframe , POST_PROCESS_CPUS, lastframe);
        else
            sprintf(command1, "%s psinglev %i:%i:%i", argv[0], firstframe , POST_PROCESS_CPUS, lastframe);

        
	    mysystem(command1);
 
	} else
    {   // doing the work

		int filenum;

		cout << "Post processing " 
		 << postprocess_iterations.size()
		 <<  " data sets." << endl;
	    
        const int maxframes = (int) postprocess_iterations.size();
		int frame = 0;

        theactin.node_tracks[xaxis].resize(0);
        theactin.node_tracks[yaxis].resize(0);
        theactin.node_tracks[zaxis].resize(0);

        theactin.savenodetracks = true;  // save new nodetracks if not exist


        if (BMP_TRACKS)
        {
            // try to load existing tracks file
            // if load fails, we will make new tracks

            theactin.savenodetracks = !theactin.load_nodetracks();  


            if (theactin.savenodetracks)    // make new tracks
            {
                // load the first tracking frame to choose new nodes
                
                iter = InterRecordIterations * (int)ceil(TRACK_MAX_RANGE);

                cout << "Loading frame " << (int)ceil(TRACK_MAX_RANGE) << " for track node selection" << endl;

                load_data(theactin, iter, false);

                theactin.set_nodes_to_track(xaxis); // only track x-axis for now

                theactin.savebmp(filenum, xaxis, actin::runfg, false);  // sets the initial offset position

                // clear the node distances file
                ofstream nodetrackdist("nodedistances.txt", ios::out | ios::trunc);
                
                if (nodetrackdist)
                    nodetrackdist.close();

                theactin.node_tracks[xaxis].resize(0); // clear the node tracks (after the last bmp call)

                POST_PROC_ORDER = 1;  // must go forwards for tracks
            }
            else
            {
                cout << "'nodetracks.txt' file found,  old tracks loaded" << endl;
            }                                          
    
        }

        //cout << "Tot Nodes to track... " << ptheactin->node_tracks[xaxis].size() << endl;

        bool dummy_vtk;

        dummy_vtk = !POST_VTK; 

        CometVtkVis vtkvis(VIEW_VTK, dummy_vtk);  // should this be false? (i.e. no render window)


        vector<int>::iterator start = postprocess_iterations.begin();
        vector<int>::iterator end = postprocess_iterations.end();

        if (POST_PROC_ORDER == -1)
        {   // if going backwards, reverse the start and end
            start = postprocess_iterations.end();
            end = postprocess_iterations.begin();
        }

        for(vector<int>::iterator iteration  = start; 
		                          iteration != end;
                                  iteration += POST_PROC_ORDER)
		{

		    filenum = (int)(*iteration/InterRecordIterations);
            frame++;

		    cout << "Post processing iteration: " << *iteration << " frame " << filenum 
			     << " (" << frame << "/" 
			     << maxframes << ")"
			     << endl;
            cout.flush();
    		
            //mytimer loadtimer;
            //loadtimer.start();

		    load_data(theactin, *iteration, false);

            //cout << " Loadtime: " << loadtimer << endl;
    		
            cout.flush();

		    if (POST_BMP || POST_REPORTS)
		    {		  
			    nuc_object.segs.addallnodes();  // put node data into segment bins
		    }

		    if (POST_REPORTS)
		    {
			    nuc_object.segs.savereport(filenum);
			    nuc_object.segs.saveSDreport(filenum);
			    nuc_object.segs.saveradialreport(filenum);       
			    nuc_object.segs.saveradialaxisreport(filenum, 0);
			    nuc_object.segs.saveradialaxisreport(filenum, 1);
			    nuc_object.segs.saveradialaxisreport(filenum, 2);
		    }

		    if (POST_BMP)
		    {	
			    // one has to be run in foreground, else will catch up 
                // with Imagemagick and overwrite temp files in use

			    actin::processfgbg xfg, yfg, zfg;

			    //xfg = yfg = zfg = actin::runbg;
    			//
			    //if (Z_BMP)
			    //{
				   // zfg = actin::runfg;
			    //}
			    //else 
			    //{
				   // if (Y_BMP)
					  //  yfg = actin::runfg;
       //             else
   				//	    xfg = actin::runfg;
			    //}

                xfg = yfg = zfg = actin::runfg;

			    theactin.savebmp(filenum, xaxis, xfg, true); 
			    theactin.savebmp(filenum, yaxis, yfg, true); 
			    theactin.savebmp(filenum, zaxis, zfg, true);

			    cout << endl;

                if (BMP_TRACKS && theactin.savenodetracks)
                {
                    theactin.save_nodetracks();  // save the node tracks
                }

		    }

		    if (POST_VTK)
		    {
                //CometVtkVis vtkvis(true);  // true?

                mytimer rendertimer;
                rendertimer.start();
			    //cout << "- visualisation: " << filenum << endl;
                //unsigned int nowtime = (unsigned) clock();

			    vtkvis.buildVTK(filenum, camerapos[filenum], cameratarget[filenum]);
                
                //vtkvis.RestartRenderWindow(); // see if this gets rid of memory leak, slowdown etc.  this segfaults

                cout << " Rendertime: " << rendertimer  << " seconds " << endl;

		    }

		    //if (POST_STATS)
		    //{
		      // cout << "- statistics: " << filenum << endl;
		    //  post_stats(theactin, filenum);
		    //}
    	}

	}

	if (POST_REPORTS)
	{
		char command5[1024];
		sprintf(command5, "(%s \"%s*report*.txt\" 2>/dev/null; mv \"%s*report*%s\" \"%s\" 2>/dev/null) &"
			,COMPRESSCOMMAND, TEMPDIR,TEMPDIR, COMPRESSEDEXTENSION, REPORTDIR);
		mysystem(command5);
	}

}
