# Supplementary material for: In Silico Reconstitution of Actin-Based Symmetry Breaking and Motility
Source: PLoS Biol. 2009 Sep 22;7(9):e1000201. doi: 10.1371/journal.pbio.1000201 (PMC2738636; doi:10.1371/journal.pbio.1000201)
Supplement: Protocol S2 — Source code and parameter control file (under GPL open source license). (comet_src_v0.2.zip) (0.34 MB ZIP) [file pbio.1000201.s023.zip › comet/comet.xcodeproj/mark.pbxuser]

// !$*UTF8*$!
{
	08FB7793FE84155DC02AAC07 /* Project object */ = {
		activeArchitecture = x86_64;
		activeBuildConfigurationName = Release;
		activeExecutable = 4D44C0730C4314E1000264B5 /* comet */;
		activeTarget = 8DD76F620486A84900D96B5E /* comet */;
		addToTargets = (
			8DD76F620486A84900D96B5E /* comet */,
		);
		breakpoints = (
		);
		codeSenseManager = 4D44C07A0C4314F0000264B5 /* Code sense */;
		executables = (
			4D44C0730C4314E1000264B5 /* comet */,
		);
		perUserDictionary = {
			"PBXConfiguration.PBXBreakpointsDataSource.v1:1CA1AED706398EBD00589147" = {
				PBXFileTableDataSourceColumnSortingDirectionKey = "-1";
				PBXFileTableDataSourceColumnSortingKey = PBXBreakpointsDataSource_BreakpointID;
				PBXFileTableDataSourceColumnWidthsKey = (
					20,
					20,
					281,
					20,
					180,
					179,
					20,
				);
				PBXFileTableDataSourceColumnsKey = (
					PBXBreakpointsDataSource_ActionID,
					PBXBreakpointsDataSource_TypeID,
					PBXBreakpointsDataSource_BreakpointID,
					PBXBreakpointsDataSource_UseID,
					PBXBreakpointsDataSource_LocationID,
					PBXBreakpointsDataSource_ConditionID,
					PBXBreakpointsDataSource_ContinueID,
				);
			};
			PBXConfiguration.PBXFileTableDataSource3.PBXBookmarksDataSource = {
				PBXFileTableDataSourceColumnSortingDirectionKey = "-1";
				PBXFileTableDataSourceColumnSortingKey = PBXBookmarksDataSource_NameID;
				PBXFileTableDataSourceColumnWidthsKey = (
					200,
					200,
					233,
				);
				PBXFileTableDataSourceColumnsKey = (
					PBXBookmarksDataSource_LocationID,
					PBXBookmarksDataSource_NameID,
					PBXBookmarksDataSource_CommentsID,
				);
			};
			PBXConfiguration.PBXFileTableDataSource3.PBXErrorsWarningsDataSource = {
				PBXFileTableDataSourceColumnSortingDirectionKey = "-1";
				PBXFileTableDataSourceColumnSortingKey = PBXErrorsWarningsDataSource_LocationID;
				PBXFileTableDataSourceColumnWidthsKey = (
					20,
					660,
					212.20849609375,
				);
				PBXFileTableDataSourceColumnsKey = (
					PBXErrorsWarningsDataSource_TypeID,
					PBXErrorsWarningsDataSource_MessageID,
					PBXErrorsWarningsDataSource_LocationID,
				);
			};
			PBXConfiguration.PBXFileTableDataSource3.PBXExecutablesDataSource = {
				PBXFileTableDataSourceColumnSortingDirectionKey = "-1";
				PBXFileTableDataSourceColumnSortingKey = PBXExecutablesDataSource_NameID;
				PBXFileTableDataSourceColumnWidthsKey = (
					22,
					300,
					144,
				);
				PBXFileTableDataSourceColumnsKey = (
					PBXExecutablesDataSource_ActiveFlagID,
					PBXExecutablesDataSource_NameID,
					PBXExecutablesDataSource_CommentsID,
				);
			};
			PBXConfiguration.PBXFileTableDataSource3.PBXFileTableDataSource = {
				PBXFileTableDataSourceColumnSortingDirectionKey = "-1";
				PBXFileTableDataSourceColumnSortingKey = PBXFileDataSource_Filename_ColumnID;
				PBXFileTableDataSourceColumnWidthsKey = (
					20,
					682,
					20,
					48,
					43,
					43,
					20,
				);
				PBXFileTableDataSourceColumnsKey = (
					PBXFileDataSource_FiletypeID,
					PBXFileDataSource_Filename_ColumnID,
					PBXFileDataSource_Built_ColumnID,
					PBXFileDataSource_ObjectSize_ColumnID,
					PBXFileDataSource_Errors_ColumnID,
					PBXFileDataSource_Warnings_ColumnID,
					PBXFileDataSource_Target_ColumnID,
				);
			};
			PBXConfiguration.PBXFileTableDataSource3.PBXSymbolsDataSource = {
				PBXFileTableDataSourceColumnSortingDirectionKey = "-1";
				PBXFileTableDataSourceColumnSortingKey = PBXSymbolsDataSource_SymbolNameID;
				PBXFileTableDataSourceColumnWidthsKey = (
					16,
					284,
					50,
					454.2085,
				);
				PBXFileTableDataSourceColumnsKey = (
					PBXSymbolsDataSource_SymbolTypeIconID,
					PBXSymbolsDataSource_SymbolNameID,
					PBXSymbolsDataSource_SymbolTypeID,
					PBXSymbolsDataSource_ReferenceNameID,
				);
			};
			PBXConfiguration.PBXFileTableDataSource3.XCSCMDataSource = {
				PBXFileTableDataSourceColumnSortingDirectionKey = "-1";
				PBXFileTableDataSourceColumnSortingKey = PBXFileDataSource_Filename_ColumnID;
				PBXFileTableDataSourceColumnWidthsKey = (
					20,
					20,
					233,
					20,
					48.1626,
					43,
					43,
					20,
				);
				PBXFileTableDataSourceColumnsKey = (
					PBXFileDataSource_SCM_ColumnID,
					PBXFileDataSource_FiletypeID,
					PBXFileDataSource_Filename_ColumnID,
					PBXFileDataSource_Built_ColumnID,
					PBXFileDataSource_ObjectSize_ColumnID,
					PBXFileDataSource_Errors_ColumnID,
					PBXFileDataSource_Warnings_ColumnID,
					PBXFileDataSource_Target_ColumnID,
				);
			};
			PBXConfiguration.PBXTargetDataSource.PBXTargetDataSource = {
				PBXFileTableDataSourceColumnSortingDirectionKey = "-1";
				PBXFileTableDataSourceColumnSortingKey = PBXFileDataSource_Filename_ColumnID;
				PBXFileTableDataSourceColumnWidthsKey = (
					20,
					642,
					60,
					20,
					48,
					43,
					43,
				);
				PBXFileTableDataSourceColumnsKey = (
					PBXFileDataSource_FiletypeID,
					PBXFileDataSource_Filename_ColumnID,
					PBXTargetDataSource_PrimaryAttribute,
					PBXFileDataSource_Built_ColumnID,
					PBXFileDataSource_ObjectSize_ColumnID,
					PBXFileDataSource_Errors_ColumnID,
					PBXFileDataSource_Warnings_ColumnID,
				);
			};
			PBXPerProjectTemplateStateSaveDate = 244664285;
			PBXWorkspaceStateSaveDate = 244664285;
		};
		perUserProjectItems = {
			4D6091E00D74E23E000CE7C9 = 4D6091E00D74E23E000CE7C9 /* PBXTextBookmark */;
			4D6091E10D74E23E000CE7C9 = 4D6091E10D74E23E000CE7C9 /* PBXTextBookmark */;
			4D7EB0940DBD8EBE00743F04 = 4D7EB0940DBD8EBE00743F04 /* PBXTextBookmark */;
			4D8182E40D734E1800473127 = 4D8182E40D734E1800473127 /* PBXTextBookmark */;
			4D8182E50D734E1800473127 = 4D8182E50D734E1800473127 /* PBXTextBookmark */;
			4D8182E70D734E1800473127 = 4D8182E70D734E1800473127 /* PBXTextBookmark */;
			4D86A2E90C78AF1000D3245E = 4D86A2E90C78AF1000D3245E /* PBXTextBookmark */;
			4D86A2EB0C78AF1000D3245E = 4D86A2EB0C78AF1000D3245E /* PBXTextBookmark */;
			4D86A3070C78E36600D3245E = 4D86A3070C78E36600D3245E /* PBXTextBookmark */;
			4D86A3080C78E36600D3245E = 4D86A3080C78E36600D3245E /* PBXTextBookmark */;
			4D86A3360C78EEF200D3245E = 4D86A3360C78EEF200D3245E /* PBXTextBookmark */;
			4DB0C23E0C77E8C4001EBDF5 = 4DB0C23E0C77E8C4001EBDF5 /* PBXTextBookmark */;
			4DB0C2400C77E8C4001EBDF5 = 4DB0C2400C77E8C4001EBDF5 /* PBXTextBookmark */;
			4DB0C2860C789F7A001EBDF5 = 4DB0C2860C789F7A001EBDF5 /* PBXTextBookmark */;
			4DB0C2890C789F7A001EBDF5 = 4DB0C2890C789F7A001EBDF5 /* PBXTextBookmark */;
			4DBF17D80C7A34AD00DE51BA = 4DBF17D80C7A34AD00DE51BA /* PBXTextBookmark */;
			4DCC2EA90E6DA9BB0031BB4E = 4DCC2EA90E6DA9BB0031BB4E /* PBXTextBookmark */;
			4DD4E9450E6482AA007EBD4A = 4DD4E9450E6482AA007EBD4A /* PBXTextBookmark */;
			4DD4E9500E64D101007EBD4A = 4DD4E9500E64D101007EBD4A /* PBXTextBookmark */;
		};
		sourceControlManager = 4D44C0790C4314F0000264B5 /* Source Control */;
		userBuildSettings = {
		};
	};
	4D44C0730C4314E1000264B5 /* comet */ = {
		isa = PBXExecutable;
		activeArgIndices = (
			YES,
		);
		argumentStrings = (
			"2 q",
		);
		autoAttachOnCrash = 1;
		breakpointsEnabled = 1;
		configStateDict = {
			"PBXLSLaunchAction-0" = {
				PBXLSLaunchAction = 0;
				PBXLSLaunchStartAction = 1;
				PBXLSLaunchStdioStyle = 2;
				PBXLSLaunchStyle = 0;
				class = PBXLSRunLaunchConfig;
				displayName = "Executable Runner";
				identifier = com.apple.Xcode.launch.runConfig;
				remoteHostInfo = "";
				startActionInfo = "";
			};
		};
		customDataFormattersEnabled = 1;
		debuggerPlugin = GDBDebugging;
		disassemblyDisplayState = 0;
		dylibVariantSuffix = "";
		enableDebugStr = 1;
		environmentEntries = (
		);
		executableSystemSymbolLevel = 0;
		executableUserSymbolLevel = 0;
		libgmallocEnabled = 0;
		name = comet;
		savedGlobals = {
		};
		sourceDirectories = (
		);
		startupPath = /Volumes/750GB_Drive/test/test87;
		variableFormatDictionary = {
			$mm0 = 1;
			$mm1 = 1;
			$mm2 = 1;
			$mm3 = 1;
			$mm4 = 1;
			$mm5 = 1;
			$mm6 = 1;
			$mm7 = 1;
			$mxcsr = 1;
			$xmm0 = 1;
			$xmm1 = 1;
			$xmm2 = 1;
			$xmm3 = 1;
			$xmm4 = 1;
			$xmm5 = 1;
			$xmm6 = 1;
			$xmm7 = 1;
		};
	};
	4D44C0790C4314F0000264B5 /* Source Control */ = {
		isa = PBXSourceControlManager;
		fallbackIsa = XCSourceControlManager;
		isSCMEnabled = 0;
		scmConfiguration = {
		};
		scmType = "";
	};
	4D44C07A0C4314F0000264B5 /* Code sense */ = {
		isa = PBXCodeSenseManager;
		indexTemplatePath = "";
	};
	4D44C0FB0C431895000264B5 /* comet.cpp */ = {
		uiCtxt = {
			sepNavIntBoundsRect = "{{0, 0}, {860, 24584}}";
			sepNavSelRange = "{93709, 0}";
			sepNavVisRange = "{19194, 771}";
			sepNavVisRect = "{{0, 0}, {884, 497}}";
			sepNavWindowFrame = "{{657, 215}, {906, 700}}";
		};
	};
	4D44C0FD0C4318A7000264B5 /* actin.cpp */ = {
		uiCtxt = {
			sepNavIntBoundsRect = "{{0, 0}, {831, 31010}}";
			sepNavSelRange = "{96748, 0}";
			sepNavVisRange = "{95008, 1750}";
			sepNavVisRect = "{{0, 10037}, {980, 296}}";
			sepNavWindowFrame = "{{366, 114}, {890, 797}}";
		};
	};
	4D44C0FF0C4318B5000264B5 /* Colour.cpp */ = {
		uiCtxt = {
			sepNavIntBoundsRect = "{{0, 0}, {884, 1344}}";
			sepNavSelRange = "{0, 0}";
			sepNavVisRect = "{{0, 0}, {884, 497}}";
		};
	};
	4D44C1010C4318C0000264B5 /* comet_vtk.cpp */ = {
		uiCtxt = {
			sepNavIntBoundsRect = "{{0, 0}, {860, 21952}}";
			sepNavSelRange = "{91009, 0}";
			sepNavVisRange = "{88830, 912}";
			sepNavVisRect = "{{0, 34135}, {867, 571}}";
			sepNavWindowFrame = "{{38, 78}, {906, 700}}";
		};
	};
	4D44C1030C4318E9000264B5 /* kbhit.cpp */ = {
		uiCtxt = {
			sepNavIntBoundsRect = "{{0, 0}, {796, 784}}";
			sepNavSelRange = "{606, 0}";
			sepNavVisRect = "{{0, 0}, {796, 426}}";
		};
	};
	4D44C1070C431917000264B5 /* nodes.cpp */ = {
		uiCtxt = {
			sepNavIntBoundsRect = "{{0, 0}, {902, 8610}}";
			sepNavSelRange = "{11641, 55}";
			sepNavVisRect = "{{0, 6493}, {796, 426}}";
		};
	};
	4D44C1090C43192D000264B5 /* nucleator.cpp */ = {
		uiCtxt = {
			sepNavIntBoundsRect = "{{0, 0}, {878, 14952}}";
			sepNavSelRange = "{23455, 40}";
			sepNavVisRect = "{{0, 10740}, {867, 571}}";
			sepNavWindowFrame = "{{300, 209}, {906, 700}}";
		};
	};
	4D44C10C0C43192D000264B5 /* stdafx.cpp */ = {
		uiCtxt = {
			sepNavIntBoundsRect = "{{0, 0}, {860, 507}}";
			sepNavSelRange = "{0, 0}";
			sepNavVisRange = "{0, 697}";
			sepNavVisRect = "{{0, 0}, {884, 497}}";
			sepNavWindowFrame = "{{107, 239}, {906, 700}}";
		};
	};
	4D44C10D0C43192D000264B5 /* threadedtaskqueue.cpp */ = {
		uiCtxt = {
			sepNavIntBoundsRect = "{{0, 0}, {980, 2870}}";
			sepNavSelRange = "{2891, 0}";
			sepNavVisRect = "{{0, 1707}, {980, 296}}";
		};
	};
	4D6091E00D74E23E000CE7C9 /* PBXTextBookmark */ = {
		isa = PBXTextBookmark;
		fRef = 4DA46CE30D73B17900EDB9A1 /* stdafx.h */;
		name = "stdafx.h: 46";
		rLen = 0;
		rLoc = 1671;
		rType = 0;
		vrLen = 1165;
		vrLoc = 1414;
	};
	4D6091E10D74E23E000CE7C9 /* PBXTextBookmark */ = {
		isa = PBXTextBookmark;
		fRef = 4D44C0FD0C4318A7000264B5 /* actin.cpp */;
		name = "actin.cpp: 3111";
		rLen = 0;
		rLoc = 96748;
		rType = 0;
		vrLen = 1786;
		vrLoc = 94208;
	};
	4D7EB0940DBD8EBE00743F04 /* PBXTextBookmark */ = {
		isa = PBXTextBookmark;
		fRef = 4D44C1010C4318C0000264B5 /* comet_vtk.cpp */;
		name = "comet_vtk.cpp: 2693";
		rLen = 0;
		rLoc = 77755;
		rType = 0;
		vrLen = 1389;
		vrLoc = 58496;
	};
	4D8182CB0D734B2D00473127 /* backward_warning.h */ = {
		isa = PBXFileReference;
		lastKnownFileType = sourcecode.c.h;
		name = backward_warning.h;
		path = "/Developer/SDKs/MacOSX10.5.sdk/usr/include/c++/4.0.0/backward/backward_warning.h";
		sourceTree = "<absolute>";
	};
	4D8182E40D734E1800473127 /* PBXTextBookmark */ = {
		isa = PBXTextBookmark;
		fRef = 4D8182CB0D734B2D00473127 /* backward_warning.h */;
		name = "backward_warning.h: 32";
		rLen = 76;
		rLoc = 1475;
		rType = 0;
		vrLen = 1845;
		vrLoc = 0;
	};
	4D8182E50D734E1800473127 /* PBXTextBookmark */ = {
		isa = PBXTextBookmark;
		fRef = 4D44C10C0C43192D000264B5 /* stdafx.cpp */;
		name = "stdafx.cpp: 1";
		rLen = 0;
		rLoc = 0;
		rType = 0;
		vrLen = 697;
		vrLoc = 0;
	};
	4D8182E70D734E1800473127 /* PBXTextBookmark */ = {
		isa = PBXTextBookmark;
		fRef = 4D8182CB0D734B2D00473127 /* backward_warning.h */;
		name = "backward_warning.h: 32";
		rLen = 76;
		rLoc = 1475;
		rType = 0;
		vrLen = 1845;
		vrLoc = 0;
	};
	4D86A2E90C78AF1000D3245E /* PBXTextBookmark */ = {
		isa = PBXTextBookmark;
		fRef = 4D44C1070C431917000264B5 /* nodes.cpp */;
		name = "void nodes::addlink(nodes& linkto, const double& dist)";
		rLen = 55;
		rLoc = 11641;
		rType = 0;
		vrLen = 546;
		vrLoc = 11354;
	};
	4D86A2EB0C78AF1000D3245E /* PBXTextBookmark */ = {
		isa = PBXTextBookmark;
		fRef = 4D44C1070C431917000264B5 /* nodes.cpp */;
		name = "void nodes::addlink(nodes& linkto, const double& dist)";
		rLen = 55;
		rLoc = 11641;
		rType = 0;
		vrLen = 546;
		vrLoc = 11354;
	};
	4D86A3070C78E36600D3245E /* PBXTextBookmark */ = {
		isa = PBXTextBookmark;
		fRef = 4D44C0FF0C4318B5000264B5 /* Colour.cpp */;
		name = "Colour.cpp: 1";
		rLen = 0;
		rLoc = 0;
		rType = 0;
		vrLen = 927;
		vrLoc = 0;
	};
	4D86A3080C78E36600D3245E /* PBXTextBookmark */ = {
		isa = PBXTextBookmark;
		fRef = 4D44C0FD0C4318A7000264B5 /* actin.cpp */;
		name = "actin.cpp: 1354";
		rLen = 0;
		rLoc = 40067;
		rType = 0;
		vrLen = 1226;
		vrLoc = 39624;
	};
	4D86A3360C78EEF200D3245E /* PBXTextBookmark */ = {
		isa = PBXTextBookmark;
		fRef = 4D44C0FF0C4318B5000264B5 /* Colour.cpp */;
		name = "Colour.cpp: 1";
		rLen = 0;
		rLoc = 0;
		rType = 0;
		vrLen = 927;
		vrLoc = 0;
	};
	4DA46CE30D73B17900EDB9A1 /* stdafx.h */ = {
		isa = PBXFileReference;
		lastKnownFileType = sourcecode.c.h;
		name = stdafx.h;
		path = /Users/mark/comet/stdafx.h;
		sourceTree = "<absolute>";
	};
	4DB0C23E0C77E8C4001EBDF5 /* PBXTextBookmark */ = {
		isa = PBXTextBookmark;
		fRef = 4DB0C23F0C77E8C4001EBDF5 /* stdafx.h */;
		name = "#include <gsl/gsl_rng.h>";
		rLen = 25;
		rLoc = 4601;
		rType = 0;
		vrLen = 150;
		vrLoc = 4502;
	};
	4DB0C23F0C77E8C4001EBDF5 /* stdafx.h */ = {
		isa = PBXFileReference;
		lastKnownFileType = sourcecode.c.h;
		name = stdafx.h;
		path = /Users/mark/comet/stdafx.h;
		sourceTree = "<absolute>";
	};
	4DB0C2400C77E8C4001EBDF5 /* PBXTextBookmark */ = {
		isa = PBXTextBookmark;
		fRef = 4D44C0FB0C431895000264B5 /* comet.cpp */;
		name = _GAM;
		rLen = 4;
		rLoc = 22426;
		rType = 0;
		vrLen = 208;
		vrLoc = 22266;
	};
	4DB0C2860C789F7A001EBDF5 /* PBXTextBookmark */ = {
		isa = PBXTextBookmark;
		fRef = 4D44C1030C4318E9000264B5 /* kbhit.cpp */;
		name = "kbhit.cpp: 27";
		rLen = 0;
		rLoc = 606;
		rType = 0;
		vrLen = 726;
		vrLoc = 0;
	};
	4DB0C2890C789F7A001EBDF5 /* PBXTextBookmark */ = {
		isa = PBXTextBookmark;
		fRef = 4D44C1030C4318E9000264B5 /* kbhit.cpp */;
		name = "kbhit.cpp: 27";
		rLen = 0;
		rLoc = 606;
		rType = 0;
		vrLen = 726;
		vrLoc = 0;
	};
	4DBF17D80C7A34AD00DE51BA /* PBXTextBookmark */ = {
		isa = PBXTextBookmark;
		fRef = 4D44C10C0C43192D000264B5 /* stdafx.cpp */;
		name = "stdafx.cpp: 1";
		rLen = 0;
		rLoc = 0;
		rType = 0;
		vrLen = 697;
		vrLoc = 0;
	};
	4DCC2EA90E6DA9BB0031BB4E /* PBXTextBookmark */ = {
		isa = PBXTextBookmark;
		fRef = 4D44C0FB0C431895000264B5 /* comet.cpp */;
		name = "comet.cpp: 3233";
		rLen = 0;
		rLoc = 93709;
		rType = 0;
		vrLen = 771;
		vrLoc = 19194;
	};
	4DD4E9450E6482AA007EBD4A /* PBXTextBookmark */ = {
		isa = PBXTextBookmark;
		fRef = 4D44C1010C4318C0000264B5 /* comet_vtk.cpp */;
		name = "comet_vtk.cpp: 3138";
		rLen = 0;
		rLoc = 91009;
		rType = 0;
		vrLen = 912;
		vrLoc = 88830;
	};
	4DD4E9500E64D101007EBD4A /* PBXTextBookmark */ = {
		isa = PBXTextBookmark;
		fRef = 4D44C0FB0C431895000264B5 /* comet.cpp */;
		name = "comet.cpp: 3237";
		rLen = 0;
		rLoc = 93709;
		rType = 0;
		vrLen = 771;
		vrLoc = 19194;
	};
	8DD76F620486A84900D96B5E /* comet */ = {
		activeExec = 0;
		executables = (
			4D44C0730C4314E1000264B5 /* comet */,
		);
	};
}
