# Supplementary material for: In Silico Reconstitution of Actin-Based Symmetry Breaking and Motility
Source: PLoS Biol. 2009 Sep 22;7(9):e1000201. doi: 10.1371/journal.pbio.1000201 (PMC2738636; doi:10.1371/journal.pbio.1000201)
Supplement: Protocol S2 — Source code and parameter control file (under GPL open source license). (comet_src_v0.2.zip) (0.34 MB ZIP) [file pbio.1000201.s023.zip › comet/comet.xcodeproj/project.pbxproj]

// !$*UTF8*$!
{
	archiveVersion = 1;
	classes = {
	};
	objectVersion = 44;
	objects = {

/* Begin PBXBuildFile section */
		4D087FEB0C83867D00533FFA /* libvtkCommon.a in Frameworks */ = {isa = PBXBuildFile; fileRef = 4D087FDC0C83867D00533FFA /* libvtkCommon.a */; };
		4D087FEC0C83867D00533FFA /* libvtkexpat.a in Frameworks */ = {isa = PBXBuildFile; fileRef = 4D087FDD0C83867D00533FFA /* libvtkexpat.a */; };
		4D087FED0C83867D00533FFA /* libvtkFiltering.a in Frameworks */ = {isa = PBXBuildFile; fileRef = 4D087FDE0C83867D00533FFA /* libvtkFiltering.a */; };
		4D087FEE0C83867D00533FFA /* libvtkftgl.a in Frameworks */ = {isa = PBXBuildFile; fileRef = 4D087FDF0C83867D00533FFA /* libvtkftgl.a */; };
		4D087FEF0C83867D00533FFA /* libvtkGraphics.a in Frameworks */ = {isa = PBXBuildFile; fileRef = 4D087FE00C83867D00533FFA /* libvtkGraphics.a */; };
		4D087FF00C83867D00533FFA /* libvtkHybrid.a in Frameworks */ = {isa = PBXBuildFile; fileRef = 4D087FE10C83867D00533FFA /* libvtkHybrid.a */; };
		4D087FF10C83867D00533FFA /* libvtkImaging.a in Frameworks */ = {isa = PBXBuildFile; fileRef = 4D087FE20C83867D00533FFA /* libvtkImaging.a */; };
		4D087FF20C83867D00533FFA /* libvtkIO.a in Frameworks */ = {isa = PBXBuildFile; fileRef = 4D087FE30C83867D00533FFA /* libvtkIO.a */; };
		4D087FF30C83867D00533FFA /* libvtkjpeg.a in Frameworks */ = {isa = PBXBuildFile; fileRef = 4D087FE40C83867D00533FFA /* libvtkjpeg.a */; };
		4D087FF40C83867D00533FFA /* libvtkpng.a in Frameworks */ = {isa = PBXBuildFile; fileRef = 4D087FE50C83867D00533FFA /* libvtkpng.a */; };
		4D087FF50C83867D00533FFA /* libvtkRendering.a in Frameworks */ = {isa = PBXBuildFile; fileRef = 4D087FE60C83867D00533FFA /* libvtkRendering.a */; };
		4D087FF60C83867D00533FFA /* libvtksys.a in Frameworks */ = {isa = PBXBuildFile; fileRef = 4D087FE70C83867D00533FFA /* libvtksys.a */; };
		4D087FF70C83867D00533FFA /* libvtktiff.a in Frameworks */ = {isa = PBXBuildFile; fileRef = 4D087FE80C83867D00533FFA /* libvtktiff.a */; };
		4D087FF80C83867D00533FFA /* libvtkVolumeRendering.a in Frameworks */ = {isa = PBXBuildFile; fileRef = 4D087FE90C83867D00533FFA /* libvtkVolumeRendering.a */; };
		4D087FF90C83867D00533FFA /* libvtkzlib.a in Frameworks */ = {isa = PBXBuildFile; fileRef = 4D087FEA0C83867D00533FFA /* libvtkzlib.a */; };
		4D44C0FC0C431895000264B5 /* comet.cpp in Sources */ = {isa = PBXBuildFile; fileRef = 4D44C0FB0C431895000264B5 /* comet.cpp */; };
		4D44C0FE0C4318A7000264B5 /* actin.cpp in Sources */ = {isa = PBXBuildFile; fileRef = 4D44C0FD0C4318A7000264B5 /* actin.cpp */; };
		4D44C1000C4318B5000264B5 /* Colour.cpp in Sources */ = {isa = PBXBuildFile; fileRef = 4D44C0FF0C4318B5000264B5 /* Colour.cpp */; };
		4D44C1020C4318C0000264B5 /* comet_vtk.cpp in Sources */ = {isa = PBXBuildFile; fileRef = 4D44C1010C4318C0000264B5 /* comet_vtk.cpp */; };
		4D44C1040C4318E9000264B5 /* kbhit.cpp in Sources */ = {isa = PBXBuildFile; fileRef = 4D44C1030C4318E9000264B5 /* kbhit.cpp */; };
		4D44C1060C43190C000264B5 /* links.cpp in Sources */ = {isa = PBXBuildFile; fileRef = 4D44C1050C43190C000264B5 /* links.cpp */; };
		4D44C1080C431917000264B5 /* nodes.cpp in Sources */ = {isa = PBXBuildFile; fileRef = 4D44C1070C431917000264B5 /* nodes.cpp */; };
		4D44C10E0C43192D000264B5 /* nucleator.cpp in Sources */ = {isa = PBXBuildFile; fileRef = 4D44C1090C43192D000264B5 /* nucleator.cpp */; };
		4D44C10F0C43192D000264B5 /* rotationmatrix.cpp in Sources */ = {isa = PBXBuildFile; fileRef = 4D44C10A0C43192D000264B5 /* rotationmatrix.cpp */; };
		4D44C1100C43192D000264B5 /* segments.cpp in Sources */ = {isa = PBXBuildFile; fileRef = 4D44C10B0C43192D000264B5 /* segments.cpp */; };
		4D44C1110C43192D000264B5 /* stdafx.cpp in Sources */ = {isa = PBXBuildFile; fileRef = 4D44C10C0C43192D000264B5 /* stdafx.cpp */; };
		4D44C1120C43192D000264B5 /* threadedtaskqueue.cpp in Sources */ = {isa = PBXBuildFile; fileRef = 4D44C10D0C43192D000264B5 /* threadedtaskqueue.cpp */; };
		4D4B53490C4350DF00AF1DE2 /* AppKit.framework in Frameworks */ = {isa = PBXBuildFile; fileRef = 4D4B53480C4350DF00AF1DE2 /* AppKit.framework */; };
		4D6E665B0C434BB300FFDA1B /* OpenGL.framework in Frameworks */ = {isa = PBXBuildFile; fileRef = 4D6E665A0C434BB300FFDA1B /* OpenGL.framework */; };
		4D8182DD0D734D9900473127 /* libgsl.a in Frameworks */ = {isa = PBXBuildFile; fileRef = 4D8182DC0D734D9900473127 /* libgsl.a */; };
/* End PBXBuildFile section */

/* Begin PBXCopyFilesBuildPhase section */
		8DD76F690486A84900D96B5E /* CopyFiles */ = {
			isa = PBXCopyFilesBuildPhase;
			buildActionMask = 8;
			dstPath = /usr/share/man/man1/;
			dstSubfolderSpec = 0;
			files = (
			);
			runOnlyForDeploymentPostprocessing = 1;
		};
/* End PBXCopyFilesBuildPhase section */

/* Begin PBXFileReference section */
		4D087FDC0C83867D00533FFA /* libvtkCommon.a */ = {isa = PBXFileReference; lastKnownFileType = archive.ar; name = libvtkCommon.a; path = ../VTKcvs/VTKBuild.universal/lib/libvtkCommon.a; sourceTree = SOURCE_ROOT; };
		4D087FDD0C83867D00533FFA /* libvtkexpat.a */ = {isa = PBXFileReference; lastKnownFileType = archive.ar; name = libvtkexpat.a; path = ../VTKcvs/VTKBuild.universal/lib/libvtkexpat.a; sourceTree = SOURCE_ROOT; };
		4D087FDE0C83867D00533FFA /* libvtkFiltering.a */ = {isa = PBXFileReference; lastKnownFileType = archive.ar; name = libvtkFiltering.a; path = ../VTKcvs/VTKBuild.universal/lib/libvtkFiltering.a; sourceTree = SOURCE_ROOT; };
		4D087FDF0C83867D00533FFA /* libvtkftgl.a */ = {isa = PBXFileReference; lastKnownFileType = archive.ar; name = libvtkftgl.a; path = ../VTKcvs/VTKBuild.universal/lib/libvtkftgl.a; sourceTree = SOURCE_ROOT; };
		4D087FE00C83867D00533FFA /* libvtkGraphics.a */ = {isa = PBXFileReference; lastKnownFileType = archive.ar; name = libvtkGraphics.a; path = ../VTKcvs/VTKBuild.universal/lib/libvtkGraphics.a; sourceTree = SOURCE_ROOT; };
		4D087FE10C83867D00533FFA /* libvtkHybrid.a */ = {isa = PBXFileReference; lastKnownFileType = archive.ar; name = libvtkHybrid.a; path = ../VTKcvs/VTKBuild.universal/lib/libvtkHybrid.a; sourceTree = SOURCE_ROOT; };
		4D087FE20C83867D00533FFA /* libvtkImaging.a */ = {isa = PBXFileReference; lastKnownFileType = archive.ar; name = libvtkImaging.a; path = ../VTKcvs/VTKBuild.universal/lib/libvtkImaging.a; sourceTree = SOURCE_ROOT; };
		4D087FE30C83867D00533FFA /* libvtkIO.a */ = {isa = PBXFileReference; lastKnownFileType = archive.ar; name = libvtkIO.a; path = ../VTKcvs/VTKBuild.universal/lib/libvtkIO.a; sourceTree = SOURCE_ROOT; };
		4D087FE40C83867D00533FFA /* libvtkjpeg.a */ = {isa = PBXFileReference; lastKnownFileType = archive.ar; name = libvtkjpeg.a; path = ../VTKcvs/VTKBuild.universal/lib/libvtkjpeg.a; sourceTree = SOURCE_ROOT; };
		4D087FE50C83867D00533FFA /* libvtkpng.a */ = {isa = PBXFileReference; lastKnownFileType = archive.ar; name = libvtkpng.a; path = ../VTKcvs/VTKBuild.universal/lib/libvtkpng.a; sourceTree = SOURCE_ROOT; };
		4D087FE60C83867D00533FFA /* libvtkRendering.a */ = {isa = PBXFileReference; lastKnownFileType = archive.ar; name = libvtkRendering.a; path = ../VTKcvs/VTKBuild.universal/lib/libvtkRendering.a; sourceTree = SOURCE_ROOT; };
		4D087FE70C83867D00533FFA /* libvtksys.a */ = {isa = PBXFileReference; lastKnownFileType = archive.ar; name = libvtksys.a; path = ../VTKcvs/VTKBuild.universal/lib/libvtksys.a; sourceTree = SOURCE_ROOT; };
		4D087FE80C83867D00533FFA /* libvtktiff.a */ = {isa = PBXFileReference; lastKnownFileType = archive.ar; name = libvtktiff.a; path = ../VTKcvs/VTKBuild.universal/lib/libvtktiff.a; sourceTree = SOURCE_ROOT; };
		4D087FE90C83867D00533FFA /* libvtkVolumeRendering.a */ = {isa = PBXFileReference; lastKnownFileType = archive.ar; name = libvtkVolumeRendering.a; path = ../VTKcvs/VTKBuild.universal/lib/libvtkVolumeRendering.a; sourceTree = SOURCE_ROOT; };
		4D087FEA0C83867D00533FFA /* libvtkzlib.a */ = {isa = PBXFileReference; lastKnownFileType = archive.ar; name = libvtkzlib.a; path = ../VTKcvs/VTKBuild.universal/lib/libvtkzlib.a; sourceTree = SOURCE_ROOT; };
		4D44C0FB0C431895000264B5 /* comet.cpp */ = {isa = PBXFileReference; fileEncoding = 30; lastKnownFileType = sourcecode.cpp.cpp; path = comet.cpp; sourceTree = "<group>"; };
		4D44C0FD0C4318A7000264B5 /* actin.cpp */ = {isa = PBXFileReference; fileEncoding = 30; lastKnownFileType = sourcecode.cpp.cpp; path = actin.cpp; sourceTree = "<group>"; };
		4D44C0FF0C4318B5000264B5 /* Colour.cpp */ = {isa = PBXFileReference; fileEncoding = 30; lastKnownFileType = sourcecode.cpp.cpp; path = Colour.cpp; sourceTree = "<group>"; };
		4D44C1010C4318C0000264B5 /* comet_vtk.cpp */ = {isa = PBXFileReference; fileEncoding = 30; lastKnownFileType = sourcecode.cpp.cpp; path = comet_vtk.cpp; sourceTree = "<group>"; };
		4D44C1030C4318E9000264B5 /* kbhit.cpp */ = {isa = PBXFileReference; fileEncoding = 30; lastKnownFileType = sourcecode.cpp.cpp; path = kbhit.cpp; sourceTree = "<group>"; };
		4D44C1050C43190C000264B5 /* links.cpp */ = {isa = PBXFileReference; fileEncoding = 30; lastKnownFileType = sourcecode.cpp.cpp; path = links.cpp; sourceTree = "<group>"; };
		4D44C1070C431917000264B5 /* nodes.cpp */ = {isa = PBXFileReference; fileEncoding = 30; lastKnownFileType = sourcecode.cpp.cpp; path = nodes.cpp; sourceTree = "<group>"; };
		4D44C1090C43192D000264B5 /* nucleator.cpp */ = {isa = PBXFileReference; fileEncoding = 30; lastKnownFileType = sourcecode.cpp.cpp; path = nucleator.cpp; sourceTree = "<group>"; };
		4D44C10A0C43192D000264B5 /* rotationmatrix.cpp */ = {isa = PBXFileReference; fileEncoding = 30; lastKnownFileType = sourcecode.cpp.cpp; path = rotationmatrix.cpp; sourceTree = "<group>"; };
		4D44C10B0C43192D000264B5 /* segments.cpp */ = {isa = PBXFileReference; fileEncoding = 30; lastKnownFileType = sourcecode.cpp.cpp; path = segments.cpp; sourceTree = "<group>"; };
		4D44C10C0C43192D000264B5 /* stdafx.cpp */ = {isa = PBXFileReference; fileEncoding = 30; lastKnownFileType = sourcecode.cpp.cpp; path = stdafx.cpp; sourceTree = "<group>"; };
		4D44C10D0C43192D000264B5 /* threadedtaskqueue.cpp */ = {isa = PBXFileReference; fileEncoding = 30; lastKnownFileType = sourcecode.cpp.cpp; path = threadedtaskqueue.cpp; sourceTree = "<group>"; };
		4D4B53480C4350DF00AF1DE2 /* AppKit.framework */ = {isa = PBXFileReference; lastKnownFileType = wrapper.framework; name = AppKit.framework; path = /System/Library/Frameworks/AppKit.framework; sourceTree = "<absolute>"; };
		4D6E665A0C434BB300FFDA1B /* OpenGL.framework */ = {isa = PBXFileReference; lastKnownFileType = wrapper.framework; name = OpenGL.framework; path = /System/Library/Frameworks/OpenGL.framework; sourceTree = "<absolute>"; };
		4D8182DC0D734D9900473127 /* libgsl.a */ = {isa = PBXFileReference; lastKnownFileType = archive.ar; name = libgsl.a; path = gsl/libgsl.a; sourceTree = SOURCE_ROOT; };
		8DD76F6C0486A84900D96B5E /* comet */ = {isa = PBXFileReference; explicitFileType = "compiled.mach-o.executable"; includeInIndex = 0; path = comet; sourceTree = BUILT_PRODUCTS_DIR; };
/* End PBXFileReference section */

/* Begin PBXFrameworksBuildPhase section */
		8DD76F660486A84900D96B5E /* Frameworks */ = {
			isa = PBXFrameworksBuildPhase;
			buildActionMask = 2147483647;
			files = (
				4D6E665B0C434BB300FFDA1B /* OpenGL.framework in Frameworks */,
				4D4B53490C4350DF00AF1DE2 /* AppKit.framework in Frameworks */,
				4D087FEB0C83867D00533FFA /* libvtkCommon.a in Frameworks */,
				4D087FEC0C83867D00533FFA /* libvtkexpat.a in Frameworks */,
				4D087FED0C83867D00533FFA /* libvtkFiltering.a in Frameworks */,
				4D087FEE0C83867D00533FFA /* libvtkftgl.a in Frameworks */,
				4D087FEF0C83867D00533FFA /* libvtkGraphics.a in Frameworks */,
				4D087FF00C83867D00533FFA /* libvtkHybrid.a in Frameworks */,
				4D087FF10C83867D00533FFA /* libvtkImaging.a in Frameworks */,
				4D087FF20C83867D00533FFA /* libvtkIO.a in Frameworks */,
				4D087FF30C83867D00533FFA /* libvtkjpeg.a in Frameworks */,
				4D087FF40C83867D00533FFA /* libvtkpng.a in Frameworks */,
				4D087FF50C83867D00533FFA /* libvtkRendering.a in Frameworks */,
				4D087FF60C83867D00533FFA /* libvtksys.a in Frameworks */,
				4D087FF70C83867D00533FFA /* libvtktiff.a in Frameworks */,
				4D087FF80C83867D00533FFA /* libvtkVolumeRendering.a in Frameworks */,
				4D087FF90C83867D00533FFA /* libvtkzlib.a in Frameworks */,
				4D8182DD0D734D9900473127 /* libgsl.a in Frameworks */,
			);
			runOnlyForDeploymentPostprocessing = 0;
		};
/* End PBXFrameworksBuildPhase section */

/* Begin PBXGroup section */
		08FB7794FE84155DC02AAC07 /* comet */ = {
			isa = PBXGroup;
			children = (
				08FB7795FE84155DC02AAC07 /* Source */,
				4D6E66130C43468800FFDA1B /* Libraries */,
				4D6E66060C4344F000FFDA1B /* Frameworks */,
				C6859E8C029090F304C91782 /* Documentation */,
				1AB674ADFE9D54B511CA2CBB /* Products */,
			);
			comments = "\nneed to add -DLINK_VTK to the 'Other C++ Flags' option, but it won't link if I do that for some reason";
			name = comet;
			sourceTree = "<group>";
		};
		08FB7795FE84155DC02AAC07 /* Source */ = {
			isa = PBXGroup;
			children = (
				4D44C1090C43192D000264B5 /* nucleator.cpp */,
				4D44C10A0C43192D000264B5 /* rotationmatrix.cpp */,
				4D44C10B0C43192D000264B5 /* segments.cpp */,
				4D44C10C0C43192D000264B5 /* stdafx.cpp */,
				4D44C10D0C43192D000264B5 /* threadedtaskqueue.cpp */,
				4D44C1070C431917000264B5 /* nodes.cpp */,
				4D44C1050C43190C000264B5 /* links.cpp */,
				4D44C1030C4318E9000264B5 /* kbhit.cpp */,
				4D44C1010C4318C0000264B5 /* comet_vtk.cpp */,
				4D44C0FF0C4318B5000264B5 /* Colour.cpp */,
				4D44C0FD0C4318A7000264B5 /* actin.cpp */,
				4D44C0FB0C431895000264B5 /* comet.cpp */,
			);
			name = Source;
			sourceTree = "<group>";
		};
		1AB674ADFE9D54B511CA2CBB /* Products */ = {
			isa = PBXGroup;
			children = (
				8DD76F6C0486A84900D96B5E /* comet */,
			);
			name = Products;
			sourceTree = "<group>";
		};
		4D6E66060C4344F000FFDA1B /* Frameworks */ = {
			isa = PBXGroup;
			children = (
				4D4B53480C4350DF00AF1DE2 /* AppKit.framework */,
				4D6E665A0C434BB300FFDA1B /* OpenGL.framework */,
			);
			name = Frameworks;
			sourceTree = "<group>";
		};
		4D6E66130C43468800FFDA1B /* Libraries */ = {
			isa = PBXGroup;
			children = (
				4D8182DC0D734D9900473127 /* libgsl.a */,
				4D087FDC0C83867D00533FFA /* libvtkCommon.a */,
				4D087FDD0C83867D00533FFA /* libvtkexpat.a */,
				4D087FDE0C83867D00533FFA /* libvtkFiltering.a */,
				4D087FDF0C83867D00533FFA /* libvtkftgl.a */,
				4D087FE00C83867D00533FFA /* libvtkGraphics.a */,
				4D087FE10C83867D00533FFA /* libvtkHybrid.a */,
				4D087FE20C83867D00533FFA /* libvtkImaging.a */,
				4D087FE30C83867D00533FFA /* libvtkIO.a */,
				4D087FE40C83867D00533FFA /* libvtkjpeg.a */,
				4D087FE50C83867D00533FFA /* libvtkpng.a */,
				4D087FE60C83867D00533FFA /* libvtkRendering.a */,
				4D087FE70C83867D00533FFA /* libvtksys.a */,
				4D087FE80C83867D00533FFA /* libvtktiff.a */,
				4D087FE90C83867D00533FFA /* libvtkVolumeRendering.a */,
				4D087FEA0C83867D00533FFA /* libvtkzlib.a */,
			);
			name = Libraries;
			sourceTree = "<group>";
		};
		C6859E8C029090F304C91782 /* Documentation */ = {
			isa = PBXGroup;
			children = (
			);
			name = Documentation;
			sourceTree = "<group>";
		};
/* End PBXGroup section */

/* Begin PBXNativeTarget section */
		8DD76F620486A84900D96B5E /* comet */ = {
			isa = PBXNativeTarget;
			buildConfigurationList = 1DEB923108733DC60010E9CD /* Build configuration list for PBXNativeTarget "comet" */;
			buildPhases = (
				8DD76F640486A84900D96B5E /* Sources */,
				8DD76F660486A84900D96B5E /* Frameworks */,
				8DD76F690486A84900D96B5E /* CopyFiles */,
			);
			buildRules = (
			);
			dependencies = (
			);
			name = comet;
			productInstallPath = "$(HOME)/bin";
			productName = comet;
			productReference = 8DD76F6C0486A84900D96B5E /* comet */;
			productType = "com.apple.product-type.tool";
		};
/* End PBXNativeTarget section */

/* Begin PBXProject section */
		08FB7793FE84155DC02AAC07 /* Project object */ = {
			isa = PBXProject;
			buildConfigurationList = 1DEB923508733DC60010E9CD /* Build configuration list for PBXProject "comet" */;
			compatibilityVersion = "Xcode 3.0";
			hasScannedForEncodings = 1;
			mainGroup = 08FB7794FE84155DC02AAC07 /* comet */;
			projectDirPath = "";
			projectRoot = "";
			targets = (
				8DD76F620486A84900D96B5E /* comet */,
			);
		};
/* End PBXProject section */

/* Begin PBXSourcesBuildPhase section */
		8DD76F640486A84900D96B5E /* Sources */ = {
			isa = PBXSourcesBuildPhase;
			buildActionMask = 2147483647;
			files = (
				4D44C0FC0C431895000264B5 /* comet.cpp in Sources */,
				4D44C0FE0C4318A7000264B5 /* actin.cpp in Sources */,
				4D44C1000C4318B5000264B5 /* Colour.cpp in Sources */,
				4D44C1020C4318C0000264B5 /* comet_vtk.cpp in Sources */,
				4D44C1040C4318E9000264B5 /* kbhit.cpp in Sources */,
				4D44C1060C43190C000264B5 /* links.cpp in Sources */,
				4D44C1080C431917000264B5 /* nodes.cpp in Sources */,
				4D44C10E0C43192D000264B5 /* nucleator.cpp in Sources */,
				4D44C10F0C43192D000264B5 /* rotationmatrix.cpp in Sources */,
				4D44C1100C43192D000264B5 /* segments.cpp in Sources */,
				4D44C1110C43192D000264B5 /* stdafx.cpp in Sources */,
				4D44C1120C43192D000264B5 /* threadedtaskqueue.cpp in Sources */,
			);
			runOnlyForDeploymentPostprocessing = 0;
		};
/* End PBXSourcesBuildPhase section */

/* Begin XCBuildConfiguration section */
		1DEB923208733DC60010E9CD /* Debug */ = {
			isa = XCBuildConfiguration;
			buildSettings = {
				COPY_PHASE_STRIP = NO;
				GCC_DYNAMIC_NO_PIC = NO;
				GCC_ENABLE_FIX_AND_CONTINUE = YES;
				GCC_MODEL_TUNING = G5;
				GCC_OPTIMIZATION_LEVEL = 0;
				INSTALL_PATH = "$(HOME)/bin";
				LIBRARY_SEARCH_PATHS = (
					"$(inherited)",
					/opt/local/lib,
					"$(LIBRARY_SEARCH_PATHS_QUOTED_1)",
					"$(LIBRARY_SEARCH_PATHS_QUOTED_2)",
					"$(LIBRARY_SEARCH_PATHS_QUOTED_3)",
					"$(LIBRARY_SEARCH_PATHS_QUOTED_4)",
					"\"$(SRCROOT)/gsl\"",
				);
				LIBRARY_SEARCH_PATHS_QUOTED_1 = "\"$(SRCROOT)/unilibs\"";
				LIBRARY_SEARCH_PATHS_QUOTED_2 = "\"$(SRCROOT)/../VTKcvs/VTKBuild.compat/lib\"";
				LIBRARY_SEARCH_PATHS_QUOTED_3 = "\"$(SRCROOT)/../VTKcvs/VTKBuild.universal/lib\"";
				LIBRARY_SEARCH_PATHS_QUOTED_4 = "\"$(SRCROOT)/../VTKcvs/VTKBuild.universal/lib\"";
				PRODUCT_NAME = comet;
				ZERO_LINK = YES;
			};
			name = Debug;
		};
		1DEB923308733DC60010E9CD /* Release */ = {
			isa = XCBuildConfiguration;
			buildSettings = {
				ARCHS = (
					x86_64,
					i386,
					ppc,
					ppc64,
				);
				DEPLOYMENT_LOCATION = YES;
				DEPLOYMENT_POSTPROCESSING = YES;
				GCC_ENABLE_SUPPLEMENTAL_SSE3_INSTRUCTIONS = YES;
				GCC_GENERATE_DEBUGGING_SYMBOLS = NO;
				GCC_MODEL_TUNING = G5;
				INSTALL_PATH = "$(HOME)/bin";
				LIBRARY_SEARCH_PATHS = (
					"$(inherited)",
					"\"$(SRCROOT)/gsl\"",
				);
				OTHER_CPLUSPLUSFLAGS = "";
				"OTHER_CPLUSPLUSFLAGS[arch=x86_64]" = (
					"$(inherited)-march=nocona",
					"-mtune=nocona",
					"-mfpmath=sse",
					"-fast",
					"-msse2",
					"-msse3",
					"-fprefetch-loop-arrays",
					"-DLINK_VTK",
					"-DNDEBUG",
					"-Wno-deprecated",
					"-Wall",
				);
				PER_ARCH_CFLAGS_i386 = "$(inherited)-march=nocona -mtune=nocona -mfpmath=sse -fast -msse2 -msse3 -fprefetch-loop-arrays -DLINK_VTK -DNDEBUG -Wno-deprecated -Wall";
				PER_ARCH_CFLAGS_ppc = "-faltivec -fprefetch-loop-arrays -DLINK_VTK -DNDEBUG -Wno-deprecated -Wall";
				PRODUCT_NAME = comet;
				STRIP_INSTALLED_PRODUCT = YES;
			};
			name = Release;
		};
		1DEB923608733DC60010E9CD /* Debug */ = {
			isa = XCBuildConfiguration;
			buildSettings = {
				ARCHS = i386;
				FRAMEWORK_SEARCH_PATHS = "";
				GCC_AUTO_VECTORIZATION = YES;
				GCC_DYNAMIC_NO_PIC = YES;
				GCC_ENABLE_SSE3_EXTENSIONS = YES;
				GCC_FAST_MATH = YES;
				GCC_MODEL_PPC64 = NO;
				GCC_MODEL_TUNING = "";
				GCC_OPTIMIZATION_LEVEL = 3;
				GCC_STRICT_ALIASING = YES;
				GCC_WARN_ABOUT_DEPRECATED_FUNCTIONS = NO;
				GCC_WARN_ABOUT_RETURN_TYPE = YES;
				GCC_WARN_EFFECTIVE_CPLUSPLUS_VIOLATIONS = NO;
				GCC_WARN_PEDANTIC = NO;
				GCC_WARN_UNUSED_VARIABLE = YES;
				GENERATE_PROFILING_CODE = NO;
				HEADER_SEARCH_PATHS = (
					/opt/local/include/,
					"$(vtk-include)",
				);
				LIBRARY_SEARCH_PATHS = (
					"/opt//local/lib/",
					"$(vtk-lib)",
					"$(inherited)",
				);
				OTHER_CPLUSPLUSFLAGS = (
					"$(inherited)",
					"-O3",
					"-march=nocona",
					"-mtune=nocona",
					"-fast",
					"-mfpmath=sse",
					"-msse2",
					"-msse3",
					"-ftree-vectorize",
					"-fstrict-aliasing",
					"-fno-exceptions",
					"-fasm-blocks",
					"-DLINK_VTK",
					"-DNDEBUG",
					"-Wno-deprecated",
				);
				PREBINDING = NO;
				SDKROOT = "$(DEVELOPER_SDK_DIR)/MacOSX10.5.sdk";
				STRIP_INSTALLED_PRODUCT = NO;
				ZERO_LINK = NO;
			};
			name = Debug;
		};
		1DEB923708733DC60010E9CD /* Release */ = {
			isa = XCBuildConfiguration;
			buildSettings = {
				ARCHS = "$(ARCHS_STANDARD_32_64_BIT_PRE_XCODE_3_1)";
				ARCHS_STANDARD_32_64_BIT_PRE_XCODE_3_1 = "ppc i386 ppc64 x86_64";
				COPY_PHASE_STRIP = NO;
				DEAD_CODE_STRIPPING = YES;
				DEPLOYMENT_LOCATION = NO;
				DEPLOYMENT_POSTPROCESSING = NO;
				DSTROOT = "";
				FRAMEWORK_SEARCH_PATHS = "";
				GCC_ALTIVEC_EXTENSIONS = YES;
				GCC_AUTO_VECTORIZATION = YES;
				GCC_DEBUGGING_SYMBOLS = full;
				GCC_DYNAMIC_NO_PIC = YES;
				GCC_ENABLE_SSE3_EXTENSIONS = YES;
				GCC_ENABLE_SUPPLEMENTAL_SSE3_INSTRUCTIONS = YES;
				GCC_FAST_MATH = YES;
				GCC_FEEDBACK_DIRECTED_OPTIMIZATION = Off;
				GCC_GENERATE_DEBUGGING_SYMBOLS = YES;
				GCC_INLINES_ARE_PRIVATE_EXTERN = NO;
				GCC_MODEL_PPC64 = NO;
				GCC_MODEL_TUNING = "";
				GCC_OPTIMIZATION_LEVEL = 3;
				GCC_STRICT_ALIASING = YES;
				GCC_SYMBOLS_PRIVATE_EXTERN = NO;
				GCC_VERSION = 4.2;
				GCC_WARN_ABOUT_DEPRECATED_FUNCTIONS = NO;
				GCC_WARN_ABOUT_RETURN_TYPE = YES;
				GCC_WARN_EFFECTIVE_CPLUSPLUS_VIOLATIONS = NO;
				GCC_WARN_PEDANTIC = NO;
				GCC_WARN_UNUSED_VARIABLE = YES;
				GENERATE_PROFILING_CODE = NO;
				HEADER_SEARCH_PATHS = (
					/opt/local/include/,
					"$(vtk-include)",
				);
				INSTALL_PATH = "";
				LIBRARY_SEARCH_PATHS = (
					"$(vtk-lib)",
					"$(inherited)",
				);
				ONLY_ACTIVE_ARCH = NO;
				ONLY_LINK_ESSENTIAL_SYMBOLS = YES;
				OTHER_CPLUSPLUSFLAGS = (
					"$(inherited)",
					"-march=prescott",
					"-mtune=prescott",
					"-mfpmath=sse",
					"-fast",
					"-msse2",
					"-msse3",
					"-fprefetch-loop-arrays",
					"-ftree-vectorize",
					"-fstrict-aliasing",
					"-fno-exceptions",
					"-mdynamic-no-pic",
					"-fno-pic",
					"-DLINK_VTK",
					"-DNDEBUG",
					"-Wno-deprecated",
					"-Wall",
				);
				PREBINDING = NO;
				SDKROOT = "$(DEVELOPER_SDK_DIR)/MacOSX10.5.sdk";
				SEPARATE_STRIP = NO;
				STRIP_INSTALLED_PRODUCT = NO;
				ZERO_LINK = NO;
			};
			name = Release;
		};
		4DB0C2550C77EBF1001EBDF5 /* Release_with_symbols */ = {
			isa = XCBuildConfiguration;
			buildSettings = {
				ARCHS = i386;
				GCC_GENERATE_DEBUGGING_SYMBOLS = NO;
				GCC_MODEL_TUNING = G5;
				INSTALL_PATH = "$(HOME)/bin";
				LIBRARY_SEARCH_PATHS = (
					"$(inherited)",
					/opt/local/lib,
					"$(LIBRARY_SEARCH_PATHS_QUOTED_1)",
					"$(LIBRARY_SEARCH_PATHS_QUOTED_2)",
					"$(LIBRARY_SEARCH_PATHS_QUOTED_3)",
					"$(LIBRARY_SEARCH_PATHS_QUOTED_4)",
					"\"$(SRCROOT)/gsl\"",
				);
				LIBRARY_SEARCH_PATHS_QUOTED_1 = "\"$(SRCROOT)/unilibs\"";
				LIBRARY_SEARCH_PATHS_QUOTED_2 = "\"$(SRCROOT)/../VTKcvs/VTKBuild.compat/lib\"";
				LIBRARY_SEARCH_PATHS_QUOTED_3 = "\"$(SRCROOT)/../VTKcvs/VTKBuild.universal/lib\"";
				LIBRARY_SEARCH_PATHS_QUOTED_4 = "\"$(SRCROOT)/../VTKcvs/VTKBuild.universal/lib\"";
				PRODUCT_NAME = comet;
			};
			name = Release_with_symbols;
		};
		4DB0C2560C77EBF1001EBDF5 /* Release_with_symbols */ = {
			isa = XCBuildConfiguration;
			buildSettings = {
				ARCHS = "$(NATIVE_ARCH)";
				COPY_PHASE_STRIP = YES;
				DEBUG_INFORMATION_FORMAT = stabs;
				FRAMEWORK_SEARCH_PATHS = "";
				GCC_AUTO_VECTORIZATION = YES;
				GCC_DEBUGGING_SYMBOLS = default;
				GCC_DYNAMIC_NO_PIC = YES;
				GCC_ENABLE_SSE3_EXTENSIONS = YES;
				GCC_FAST_MATH = YES;
				GCC_FEEDBACK_DIRECTED_OPTIMIZATION = Off;
				GCC_MODEL_PPC64 = NO;
				GCC_MODEL_TUNING = "";
				GCC_OPTIMIZATION_LEVEL = 3;
				GCC_STRICT_ALIASING = YES;
				GCC_WARN_ABOUT_DEPRECATED_FUNCTIONS = NO;
				GCC_WARN_ABOUT_RETURN_TYPE = YES;
				GCC_WARN_EFFECTIVE_CPLUSPLUS_VIOLATIONS = NO;
				GCC_WARN_PEDANTIC = NO;
				GCC_WARN_UNUSED_VARIABLE = YES;
				GENERATE_PROFILING_CODE = NO;
				HEADER_SEARCH_PATHS = (
					/opt/local/include/,
					"$(vtk-include)",
				);
				LIBRARY_SEARCH_PATHS = (
					"/opt//local/lib/",
					"$(vtk-lib)",
					"$(inherited)",
				);
				OTHER_CPLUSPLUSFLAGS = (
					"$(inherited)-march=nocona",
					"-mtune=nocona",
					"-fast",
					"-msse2",
					"-msse3",
					"-fprefetch-loop-arrays",
					"-DLINK_VTK",
					"-DNDEBUG",
					"-Wno-deprecated",
					"-Wall",
				);
				PREBINDING = NO;
				SDKROOT = "$(DEVELOPER_SDK_DIR)/MacOSX10.5.sdk";
				STRIP_INSTALLED_PRODUCT = NO;
				SYMROOT = build;
				ZERO_LINK = NO;
			};
			name = Release_with_symbols;
		};
/* End XCBuildConfiguration section */

/* Begin XCConfigurationList section */
		1DEB923108733DC60010E9CD /* Build configuration list for PBXNativeTarget "comet" */ = {
			isa = XCConfigurationList;
			buildConfigurations = (
				1DEB923208733DC60010E9CD /* Debug */,
				1DEB923308733DC60010E9CD /* Release */,
				4DB0C2550C77EBF1001EBDF5 /* Release_with_symbols */,
			);
			defaultConfigurationIsVisible = 0;
			defaultConfigurationName = Release;
		};
		1DEB923508733DC60010E9CD /* Build configuration list for PBXProject "comet" */ = {
			isa = XCConfigurationList;
			buildConfigurations = (
				1DEB923608733DC60010E9CD /* Debug */,
				1DEB923708733DC60010E9CD /* Release */,
				4DB0C2560C77EBF1001EBDF5 /* Release_with_symbols */,
			);
			defaultConfigurationIsVisible = 0;
			defaultConfigurationName = Release;
		};
/* End XCConfigurationList section */
	};
	rootObject = 08FB7793FE84155DC02AAC07 /* Project object */;
}
