# Supplementary material for: In Silico Reconstitution of Actin-Based Symmetry Breaking and Motility
Source: PLoS Biol. 2009 Sep 22;7(9):e1000201. doi: 10.1371/journal.pbio.1000201 (PMC2738636; doi:10.1371/journal.pbio.1000201)
Supplement: Protocol S2 — Source code and parameter control file (under GPL open source license). (comet_src_v0.2.zip) (0.34 MB ZIP) [file pbio.1000201.s023.zip › comet/comet_vtk.cpp]

/*

    comet - an actin-based motility simulator
    Copyright (C) 2009 Mark J Dayel

    This program is free software: you can redistribute it and/or modify
    it under the terms of the GNU General Public License as published by
    the Free Software Foundation, either version 3 of the License, or
    (at your option) any later version.

    This program is distributed in the hope that it will be useful,
    but WITHOUT ANY WARRANTY; without even the implied warranty of
    MERCHANTABILITY or FITNESS FOR A PARTICULAR PURPOSE.  See the
    GNU General Public License for more details.

    You should have received a copy of the GNU General Public License
    along with this program.  If not, see <http://www.gnu.org/licenses/>

    When using the code in academic work please cite Dayel et al. 2009 
    and include any modifications to the source code with the published work.

*/

#include "stdafx.h"

#include "Colour.h"

#ifdef LINK_VTK


#define NUCTEXTUREJPEG1 "nuctex.jpg"
#define NUCTEXTUREJPEG2 "~/comet/nuctex.jpg"

#ifndef NOKBHIT
#ifndef _WIN32
 #include "kbhit.h"
 #define kbhit keyb.kbhit
 #define getch keyb.getch
#else
 #include <conio.h>
#endif
#endif

#include <iostream>
#include <fstream>
#include <sstream>
//#include <string>

#include "comet_vtk.h"

#include "tracknodeinfo.h"

// vtk
#include "vtkCubeSource.h"
//
#include "vtkMath.h"
#include "vtkProperty.h"
#include "vtkSphereSource.h"
#include "vtkCylinderSource.h"
#include "vtkLineSource.h"
#include "vtkPolyDataMapper.h"
#include "vtkActor.h"
#include "vtkGaussianSplatter.h"
#include "vtkImageData.h"
#include "vtkPointData.h"
#include "vtkPoints.h"
#include "vtkTubeFilter.h"
#include "vtkUnstructuredGrid.h"
#include "vtkStructuredPoints.h"
#include "vtkAxes.h"
#include "vtkFloatArray.h"
#include "vtkCharArray.h"
#include "vtkUnsignedCharArray.h"
#include "vtkContourFilter.h"
#include "vtkLight.h"
#include "vtkCamera.h"
#include "vtkLookupTable.h"
#include "vtkInteractorObserver.h"
#include "vtkImageData.h"

#include "vtkPolyData.h"
#include "vtkCellArray.h"
//#include "vtkIdType.h"
#include "vtkCellData.h"
#include "vtkDataSet.h"
#include "vtkTransform.h"
#include "vtkTransformPolyDataFilter.h"

//#include "vtkSmartPointer.h"

#include "vtkCardinalSpline.h"

#include "vtkStructuredGrid.h"
#include "vtkHedgeHog.h"
#include "vtkStreamLine.h"
#include "vtkStreamTracer.h"
#include "vtkTubeFilter.h"
#include "vtkRungeKutta4.h"

#include "vtkRenderLargeImage.h"
#include "vtkAssembly.h"

#include "vtkExporter.h"

//#include "vtkPlanes.h"
#include "vtkPlane.h"
//#include "vtkPoints.h"
//#include "vtkNormals.h"
#include "vtkVectorText.h"
#include "vtkFollower.h"

#include "vtkLightCollection.h"
// vol rend
#include "vtkImageImport.h"
#include "vtkPiecewiseFunction.h"
#include "vtkColorTransferFunction.h"
#include "vtkVolumeProperty.h"
#include "vtkVolumeRayCastCompositeFunction.h"
#include "vtkVolumeRayCastMIPFunction.h"
#include "vtkVolumeRayCastMapper.h"
#include "vtkImageCast.h"
#include "vtkShepardMethod.h"

#include "vtkSmoothPolyDataFilter.h"
#include "vtkWindowedSincPolyDataFilter.h"
#include "vtkPolyDataNormals.h"

// output
#include "vtkDataWriter.h"
#include "vtkStructuredPointsWriter.h"

// ImageWriter
#include "vtkWindowToImageFilter.h"
#include "vtkJPEGWriter.h"
#include "vtkPNGWriter.h"
#include "vtkBMPWriter.h"
#include "vtkVRMLExporter.h"

// Texture map
#include "vtkTexture.h"
#include "vtkTextureMapToSphere.h"
#include "vtkTransformTextureCoords.h"
#include "vtkJPEGReader.h"

using namespace std; // REVISIT only iostream probably temporary -- remove later

// Simple visualisation uing the current 'actin' simulation object to get at the results
// Makes extensive use of the VTK visulisation toolkit (public.kitware.com/VTK/) 
// tested with v4.4 (current stable Dec 2005), see examples for some of the uses below.
// This code is called by 'post' option, and reads 'cometparams.ini' to set options for the
// visualisation.  Some of this is a bit clumsy, as inconsistent options can be set, by design
// whatever is requested will be added to the visualisation, it's up to the user to set 
// sensible and compatible options.

CometVtkVis::CometVtkVis(bool VIEW_VTK, bool dummy_vtk) // this parameter *should* be whether to create a viewing window
                                        // does it need to be true for off-screen as well?
{

    vtk_dummy_object = dummy_vtk;

    if (dummy_vtk)
        return;

    cout << "Initialising VTK..." << endl;
    cout.flush();


    voxel_scale = 4.0;
    p_scale = 100;
    nuc_opacity = 0.4;
    vx_intensity_scale = 1.0;
    file_prefix = "vtk";


    
    //OptsInteractive         = true;
    OptsRenderNucleator     = true;
    OptsRenderNodes         = false;
    OptsRenderLinks         = false;
    OptsShadeLinks          = false;
    OptsVolumeRenderNodes   = false;
    OptsIsoRenderNodes      = true;
    OptsRenderTracks          = false;
    OptsRenderText          = false;
    OptsNormaliseFrames     = false;
    OptsSkipOutOfFocusPoints = true;
    OptsRenderProjection    = RIP;
    OptsUseNucTextureMap    = true;
    renderwin_npx = 0;
    renderwin_npy = 0;
    VIS_PARALLELPROJECTION = true;

    VTK_HIGHQUAL = false;

    OptsCameraDistMult = 7;
    VIS_LINETHICKNESS = 1.0;

    //voxelscalefactor = ptheactin->dbl_pixels(1.0)/voxel_scale;

    voxelscalefactor = (800 / 30) / voxel_scale;   // fix this---the voxel scale stuff is a mess (and unnecessary?)

    setOptions();

    // kludge for os x rendering
//#ifdef __APPLE__ 
//    VTK_AA_FACTOR = 1;
//#endif

    // this is *.99 so that links on the surface don't look like they go inside the sphere
    radius_pixels = voxelscalefactor * 0.99 * RADIUS;
    capsule_length_pixels = voxelscalefactor * CAPSULE_HALF_LINEAR;
    
    //if(renderwin_npx == 0 || renderwin_npy == 0) {
    //  if(POST_VTK_VIEW) {
	renderwin_npx = VTK_WIDTH;
	renderwin_npy = VTK_HEIGHT;
    //  } else {
	//renderwin_npx = VTK_WIDTH * VTK_AA_FACTOR;
	//renderwin_npy = VTK_HEIGHT * VTK_AA_FACTOR;
    //  }
    //}
    viewupvect=vect(0,0,-1);
    
    // REVISIT: Make a renderer each time? or clear out and rebuild?
    // a renderer and render window
    //renderer = vtkRenderer::New();
    //render_win = vtkRenderWindow::New();
    //render_win->AddRenderer(renderer);

    renderer = vtkRenderer::New();
	renderer->SetBackground(0, 0, 0);

    

    OptVIEW_VTK = VIEW_VTK;

    //cout << "  render win (nx, ny) = " << renderwin_npx << " " << renderwin_npy << endl;
    //cout << "  voxel    (ni nj nk) = " << ni<<" " << nj << " " << nk << endl;

    render_win = vtkRenderWindow::New();

    //if(!(POST_VTK_VIEW || VIEW_VTK))
    //    render_win->OffScreenRenderingOn();    // this seems to do nothing...

    render_win->SetSize(renderwin_npx, renderwin_npy);
    
	//render_win->LineSmoothingOn();
    //render_win->PointSmoothingOn();

    // smoothing seems to cause lines on sphere for some reason
    //if (!OptsRenderNodes)   // smoothing is too slow if rendering the nodes
    //   render_win->PolygonSmoothingOn();   // seem to need this else rendering artifact on sphere
    
//    const bool VTK_STEREO = true;
//
//    if (VTK_STEREO)
//    {
//        render_win->StereoCapableWindowOn();
//#if VTK_MAJOR_VERSION > 4
//        render_win->SetStereoTypeToAnaglyph();
//#else
//        render_win->SetStereoTypeToRedBlue();
//#endif
//    }

    render_win->AddRenderer(renderer);
    
    if(POST_VTK_VIEW || VIEW_VTK)	 // only create interactive window if we're actually using it
    {
        iren = vtkRenderWindowInteractor::New();
        iren->SetRenderWindow(render_win);
        iren->Initialize();   
    } 
    //else
    //{
        if(VTK_HIGHQUAL)	 // increase quality - this is slow and doesn't improve the quality much
        {
            render_win->SetAAFrames(7);
        }

    //}

    // scale linewidths by aa factor unless rendering to screen
    if (!POST_VTK_VIEW)
        linewidths = (double)VTK_AA_FACTOR * VIS_LINETHICKNESS;
    else
        linewidths = VIS_LINETHICKNESS;

    if (!NO_COLBAR && OptsRenderLinks)
    { // slow, so only generate colorbar if we need to

        // write the colourmap file
        // this is kind of slow, so only write if doesn't already exist
       
        sprintf(VTK_colmap_filename, "%stempVTKcolmap.png", TEMPDIR);

        ifstream isthere(VTK_colmap_filename);
        
        if (isthere)
        {
             isthere.close();
        }
        else
        {   // colourmap file doesn't exist, so create
            
            char tmpfilename[1024];

            sprintf(tmpfilename,         "%stempVTKcolmap.bmp", TEMPDIR);
            ofstream outbmpfile;
            // write out file with colourmap

            Dbl2d imageR, imageG, imageB;

            const int width  = VTK_WIDTH * VTK_AA_FACTOR;
            const int height = VTK_HEIGHT * VTK_AA_FACTOR;

            imageR.resize(width);
	        imageG.resize(width);
	        imageB.resize(width);

	        for (int x = 0; x<width; x++)
	        {
		        imageR[x].resize(height);
		        imageG[x].resize(height);
		        imageB[x].resize(height);

                fill(imageR[x].begin(),imageR[x].end(),0.0);
                fill(imageG[x].begin(),imageG[x].end(),0.0);
                fill(imageB[x].begin(),imageB[x].end(),0.0);
	        }

            ptheactin->p_nuc->segs.write_colourmap_bitmap(imageR, imageG, imageB); //, VTK_AA_FACTOR); 
        
	        outbmpfile.open(tmpfilename, ios::out | ios::binary | ios::trunc);

            ptheactin->writebitmapheader(outbmpfile, width, height);
	        ptheactin->writebitmapfile(outbmpfile, imageR, imageG, imageB);

            outbmpfile.close();

            // change the black background to transparent, and convert to png:

            char command1[1024];
            sprintf(command1, 
                "%s -transparent black \"%s\" \"%s\"",
                IMAGEMAGICKCONVERT, tmpfilename, VTK_colmap_filename);
            mysystem(command1);

            // remove the temp bitmap
            sprintf(command1, "rm \"%s\"", tmpfilename);
            mysystem(command1);
        }

    }

    texturereadOK = false;

#if VTK_MAJOR_VERSION > 4	
    
    if (OptsUseNucTextureMap)
    {
        ifstream texturefile1(NUCTEXTUREJPEG1, ios::in);
        ifstream texturefile2(NUCTEXTUREJPEG2, ios::in);   
        
        if (texturefile1)
        {
            texturefile1.close();

	        // read texture image
	        tx_reader = vtkJPEGReader::New();
	        cout << "Reading texture file '"<< NUCTEXTUREJPEG1 << "'...";
            cout.flush();
            tx_reader->SetFileName(NUCTEXTUREJPEG1);
            cout << " done." << endl;
            cout.flush();
            texturereadOK = true; // todo: how to test if vtk read the jpeg properly?
        }
        else if (texturefile2)
        {
            texturefile2.close();

            // read texture image
	        tx_reader = vtkJPEGReader::New();
	        cout << "Reading texture file '"<< NUCTEXTUREJPEG2 << "'...";
            cout.flush();
            tx_reader->SetFileName(NUCTEXTUREJPEG2);
            cout << " done." << endl;
            cout.flush();
            texturereadOK = true;
        }
        else
        {
            texturereadOK = false;
            cerr << "Can't read texture file '"<< NUCTEXTUREJPEG1 << "' or '" << NUCTEXTUREJPEG2 << "'" << endl;
        }
    }


#endif


    cout << "VTK initialization finished" << endl;
    cout.flush();
 
}

CometVtkVis::~CometVtkVis()
{
    // finished
    // REVISIT: deleting renderer kills the pipeline?
    // iren->Delete();
    //render_win->Delete();
    
    if (vtk_dummy_object)
        return;

    render_win->RemoveRenderer(renderer);

    render_win->Delete();

    renderer->Delete();


    if(POST_VTK_VIEW || OptVIEW_VTK)	 // increase quality for non-interactive
    {
        iren->Delete();
    }

#if VTK_MAJOR_VERSION > 4
    if (texturereadOK)
        tx_reader->Delete();
#endif
    // remove the scalebar png file

    //char command1[1024];
    //sprintf(command1, "rm %s", VTK_colmap_filename);
    //mysystem(command1);

}

void CometVtkVis::RestartRenderWindow()
{
    render_win->Delete();

    if(POST_VTK_VIEW || OptVIEW_VTK)	 // increase quality for non-interactive
    {
        iren->Delete();

        iren = vtkRenderWindowInteractor::New();
        iren->SetRenderWindow(render_win);
        iren->Initialize();
    }

}

void CometVtkVis::buildVTK(const int &framenumber, vect & cameraposition, vect & cameratarget)
{
     //
    // this doesn't work: makes it wobble (rounding problem with the int conversion)
    //
 //   double minx, miny, minz;
	//double maxx, maxy, maxz;
	//int existantnodes;

 //   ptheactin->getnodeextents(minx, miny, minz,maxx, maxy, maxz, existantnodes);

 //   ni = int( mymax(-minz, maxz) * 2 * voxelscalefactor + 10);
 //   nj = int( mymax(-miny, maxy) * 2 * voxelscalefactor + 10);
 //   nk = int( mymax(-minx, maxx) * 2 * voxelscalefactor + 10);

 //   // we must've mixed up ni nj and nk somewhere---workaround to make them equal.

 //   ni = nj = nk = mymax( mymax ( ni , nj ) , nk);


    bool BIGISOSURFACERANGE=true;  // set to increase the array size if need to render large isosurfaces (slow)
        
    // find out data size

    ni = int(BMP_HEIGHT/voxel_scale) ;
    nj = int(BMP_HEIGHT/voxel_scale) ;
    nk = int(BMP_HEIGHT/voxel_scale) ;

    if (BIGISOSURFACERANGE)   // increase the range
    {
       ni*=2;
       nj*=2;
       nk*=2;
    }

    //cout << "  render win (nx, ny) = " << renderwin_npx << " " << renderwin_npy << endl;
    //cout << "  voxel    (ni nj nk) = " << ni<<" " << nj << " " << nk << endl;


    setProjection(cameraposition,cameratarget);  // also sets the rotation of the objects, so comes before actors:
    
    // add objects to renderer
    
    if(OptsRenderNucleator)
    {   
        addNucleator(false); // render a solid nucleator
        
        if (VTK_NUC_WIREFRAME)
	        addNucleator(true);  // if wireframe, add another nucleator, in wireframe and slightly bigger
    }

    if(OptsRenderNodes)
	    addNodes();
  
    if(OptsRenderLinks)        
	    addLinks();


    if(OptsVolumeRenderNodes || OptsIsoRenderNodes)
    {
	    //addGuassianNodeVolume(true);

        vtkStructuredPoints *spoints = vtkStructuredPoints::New();
        createGaussianVoxelRepresentation(spoints);

        if(OptsVolumeRenderNodes)
	        addStructuredPointVolumeRender(spoints);        
                                                                                   
        if(OptsIsoRenderNodes)
        {

            addStructuredPointIsoRender(spoints, 150.0, Colour( 0.3, 0.6, 0.3), 0.3 ); // was 1.0
	        //addStructuredPointIsoRender(spoints, 250.0, Colour( 0.3, 0.6, 0.3), 1.0 );
            //addStructuredPointIsoRender(spoints, 150.0, Colour( 0.6, 0.3, 0.2), 0.5 );
            //addStructuredPointIsoRender(spoints, 100.0, Colour( 0.2, 0.3, 0.6), 0.5 );
            addStructuredPointIsoRender(spoints, 150.0 / 2.5, Colour(0.3, 0.3, 0.3), 0.3);
        }
        
        spoints->Delete();

    }


    if(OptsRenderTracks)
    {
        if (TRACKS_LENGTHS)
            addTrackDistances();
        else
	        addTracks(framenumber);
        //addAxes();
    }
       
    // if(OptsRenderText)        
    // addVoxelBound(renderer);

    addLight();
    
    //renderer->GetActiveCamera()->ViewingRaysModified();

	
	//cout << "Rendering..." << endl;
    //cout.flush();

   
    
    // -- rendering
    if(POST_VTK_VIEW) 
    {
        cout << "Starting interactive mode" << endl;
        
        iren->Start();
    } 
    else 
    {
        if (OptVIEW_VTK)
        {
            // render to screen
            iren->Render();
        }

        // render to file
        saveImage(framenumber);
        
        // render rotation set
        //saveImageRotationSet(framenumber);

        // save vrml every 20 frames
        //if (framenumber % 20 == 0)
           
        if (!POST_PROCESSSINGLECPU)   // don't make vrml unless rendering only one frame (POST_PROCESSSINGLECPU is set when multithreading)
            saveVRML(framenumber); 

    }


    
    
    // clear all actors from the renderer

#if VTK_MAJOR_VERSION < 5
    renderer->RemoveAllProps();
#else
    renderer->RemoveAllViewProps();
#endif
        
    // this reuse of renderer seems to cause segfaults in vtk.
    // CHECK: order matters in deletion of these objects
    // otherwise too many X Servers error.

    //render_win->RemoveRenderer(renderer);
    
    //renderer->Delete();
}

// -- Helper functions
void CometVtkVis::addAxes()
{
    // see finance.cxx in vtk examples
    vtkAxes *axes = vtkAxes::New();
    VTK_FLOAT_PRECISION origin[3] = {0.0, 0.0, 0.0};
    axes->SetOrigin( origin );
    axes->SetScaleFactor(1.3*voxelscalefactor * RADIUS);
    
    vtkTubeFilter *axes_tubes = vtkTubeFilter::New();
    axes_tubes->SetInput( axes->GetOutput() );
    axes_tubes->SetRadius(axes->GetScaleFactor()/50.0);
    axes_tubes->SetNumberOfSides(10);
    
    vtkPolyDataMapper *axes_mapper = vtkPolyDataMapper::New();
    axes_mapper->SetInput(axes_tubes->GetOutput());
    vtkActor *axes_actor = vtkActor::New();
    axes_actor->SetMapper(axes_mapper);
    axes_mapper->Delete();
    
    renderer->AddActor(axes_actor);
    axes_actor->Delete();
}

void CometVtkVis::addVoxelBound()
{
    // Add a crude voxel bounding box, sometimes useful
    // create lines
    VTK_FLOAT_PRECISION pt[3];
    
    vtkLineSource *line1 = vtkLineSource::New();
    vtkPolyDataMapper *map1 = vtkPolyDataMapper::New();
    vtkActor *line_actor1 = vtkActor::New();
    pt[0] = -ni/2;
    pt[1] = -nj/2;
    pt[2] = -nk/2;
    line1->SetPoint1( pt );
    pt[0] = -ni/2;
    pt[1] = +nj/2;
    pt[2] = -nk/2;
    line1->SetPoint2( pt );

    // add the actor to the scene
    map1->SetInput(line1->GetOutput());  
    line_actor1->SetMapper(map1);
    line_actor1->GetProperty ()->SetColor(1, 1, 0);
    renderer->AddActor(line_actor1);
    line1->Delete();
    map1->Delete();
    line_actor1->Delete();

    vtkLineSource *line2 = vtkLineSource::New();
    vtkPolyDataMapper *map2 = vtkPolyDataMapper::New();
    vtkActor *line_actor2 = vtkActor::New();
    pt[0] = -ni/2;
    pt[1] = -nj/2;
    pt[2] = -nk/2;
    line2->SetPoint1( pt );
    pt[0] = -ni/2;
    pt[1] = -nj/2;
    pt[2] = +nk/2;
    line2->SetPoint2( pt );
    // add the actor to the scene
    map2->SetInput(line2->GetOutput());  
    line_actor2->SetMapper(map2);
    line_actor2->GetProperty ()->SetColor(0, 1, 0);
    renderer->AddActor(line_actor2);
    line2->Delete();
    map2->Delete();
    line_actor2->Delete();

    vtkLineSource *line3 = vtkLineSource::New();
    vtkPolyDataMapper *map3 = vtkPolyDataMapper::New();
    vtkActor *line_actor3 = vtkActor::New();
    pt[0] = -ni/2;
    pt[1] = -nj/2;
    pt[2] = -nk/2;
    line3->SetPoint1( pt );
    pt[0] = +ni/2;
    pt[1] = -nj/2;
    pt[2] = -nk/2;
    line3->SetPoint2( pt );

    // add the actor to the scene
    map3->SetInput(line3->GetOutput());  
    line_actor3->SetMapper(map3);
    line_actor3->GetProperty ()->SetColor(1, 0, 0);
    renderer->AddActor(line_actor3);
    line3->Delete();
    map3->Delete();
    line_actor3->Delete();
}     

void CometVtkVis::saveImageRotationSet(const int &framenumber)
{
	double steps     = 270;

    vect focalpoint;
    vect cameraorigpos;

    // read the current positions

    renderer->GetActiveCamera()->GetFocalPoint(focalpoint.x, focalpoint.y, focalpoint.z);
    renderer->GetActiveCamera()->GetPosition(cameraorigpos.x,cameraorigpos.y,cameraorigpos.z);
 
    vect camera_orig_vec =  focalpoint-cameraorigpos;

    double cameralen= camera_orig_vec.length();

	double step      = 360 / steps;


	double tilt = 45 * (2 * PI / 360);
	
	double tiltxscale = cos (tilt);
	double tiltzscale = sin (tilt);


    char filename[1024], command[1024];
    //sprintf(tmpfilename , "%s%s_%05i.bmp", TEMPDIR, file_prefix.c_str(), framenumber );
    sprintf(command    , "mkdir -p %s%s_%05i", VTKDIR, file_prefix.c_str(), framenumber);
    mysystem(command);


	for (int frame   = 1; frame <= steps ; ++frame)
	{
		double angle    = 2 * PI * step * (double) frame / 360.0;

        vect campos;

        campos.x = focalpoint.x + (tiltxscale * cameralen * cos(angle));
        campos.y = focalpoint.y + tiltzscale * cameralen * cos(angle);
        campos.z = focalpoint.z + cameralen * sin(angle);

		renderer->GetActiveCamera()->SetPosition(campos.x, campos.y, campos.z );

		renderer->GetActiveCamera()->ComputeViewPlaneNormal();
		renderer->ResetCameraClippingRange();

		cout << "Rendering Frame " << frame << " of " << steps << endl;
		cout.flush();

	//saveBigImage(ren, frame);

        sprintf(filename    , "%s%s_%05i/%s_%05i_%05i.%s", VTKDIR, file_prefix.c_str(), framenumber, file_prefix.c_str(), framenumber, frame, BMP_OUTPUT_FILETYPE.c_str());
        saveImage(frame, filename);

	}
}

void CometVtkVis::saveImage(const int &framenumber)
{

    char filename[1024];
    //sprintf(tmpfilename , "%s%s_%05i.bmp", TEMPDIR, file_prefix.c_str(), framenumber );
    sprintf(filename    , "%s%s_%05i.%s", VTKDIR, file_prefix.c_str(), framenumber, BMP_OUTPUT_FILETYPE.c_str());

    saveImage(framenumber, filename);

}

void CometVtkVis::saveImage(const int &framenumber, char* filename)
{
    char tmpfilename[1024];//,filename[1024];
    sprintf(tmpfilename , "%s%s_%05i.bmp", TEMPDIR, file_prefix.c_str(), framenumber );
    //sprintf(filename    , "%s%s_%05i.%s", VTKDIR, file_prefix.c_str(), framenumber, BMP_OUTPUT_FILETYPE.c_str());

    //cout << "Saving " << filename << endl;
  

    //vtkWindowToImageFilter *rwin_to_image = vtkWindowToImageFilter::New();
    //rwin_to_image->SetInput(render_win);

    vtkRenderLargeImage *renderLarge = vtkRenderLargeImage::New();
    renderLarge->SetInput(renderer);
    renderLarge->SetMagnification(VTK_AA_FACTOR*VTK_IMAGE_MULTIPLIER);


    // vtkBMPWriter seems a bit faster than vtkPNGWriter, and we're compressing with IM to png anyway later
    // so use BMP here
    vtkBMPWriter *imagewriter = vtkBMPWriter::New();
    
    imagewriter->SetInput( renderLarge->GetOutput() ); //rwin_to_image->GetOutput() );
    imagewriter->SetFileName( tmpfilename );
    imagewriter->Write();    
    
    imagewriter->Delete();


    //rwin_to_image->Delete();
    renderLarge->Delete();
    
    char textstring[1024];
    
    int text_height_pixels = int ( 25 * (double) TEXT_POINTSIZE / 20.0);

    if (NO_IMAGE_TEXT)
    {
        *textstring=0;
    }
    else
    {
        sprintf(textstring, "-font helvetica -fill white -pointsize %i -draw \"text +%i+%i 'Frame % 6i' text +%i+%i 'Time % 6i'\"",
            TEXT_POINTSIZE, 5 , text_height_pixels,
            framenumber,
            5 , text_height_pixels * 2 ,
            int(framenumber * InterRecordIterations * DELTA_T) );
    }

    if (NO_COLBAR || !OptsRenderLinks)   // don't need the colorbar if not plotting links
    {
        if (VTK_AA_FACTOR!=1)
        {
            char command1[1024];
            sprintf(command1, 
                "(%s -quality %i -resize %f%% -density 300x300 %s \"%s\" \"%s\" ; rm \"%s\" ) &",
                IMAGEMAGICKCONVERT, BMP_COMPRESSION, 100/(double)VTK_AA_FACTOR, textstring,  
                  tmpfilename, filename, tmpfilename);
            //cout << command1 << endl;
            mysystem(command1);
        }
        else
        {
            char command1[1024];
            
            sprintf(command1, 
                "(%s -quality %i -density 300x300 %s \"%s\" \"%s\" ; rm \"%s\" ) &",
                IMAGEMAGICKCONVERT, BMP_COMPRESSION, textstring,
                tmpfilename, filename, tmpfilename);

            //cout << command1 << endl;
            mysystem(command1);
        }
    }
    else
    {
        if (VTK_AA_FACTOR!=1)
        {
            char command1[1024];
            sprintf(command1, 
                "(%s -compose Dst_Over -composite -quality %i -resize %f%% -density 300x300 %s \"%s\" \"%s\" \"%s\" ; rm \"%s\" ) &",
                IMAGEMAGICKCONVERT, BMP_COMPRESSION, 100/(double)VTK_AA_FACTOR, textstring,  
                 VTK_colmap_filename, tmpfilename, filename, tmpfilename);
            //cout << command1 << endl;
            mysystem(command1);
        }
        else
        {
            char command1[1024];
            sprintf(command1, 
                "(%s -compose Dst_Over -composite -quality %i %s \"%s\" \"%s\" \"%s\" ; rm \"%s\" ) &",
                IMAGEMAGICKCONVERT, BMP_COMPRESSION, textstring,
                VTK_colmap_filename, tmpfilename, filename, tmpfilename);
            //cout << command1 << endl;
            mysystem(command1);
        }
    }

}

void CometVtkVis::saveVRML(const int &framenumber)
{   // for some reason this produces *huge* files (>16MB) when nucleator texture is turned on
    // it also doesn't seem to work at all...(lighting problem?)

    char vrmltmpfilename[1024];
    char vrmlfilename[1024];
    sprintf(vrmltmpfilename , "%s%s_%05i.wrl", TEMPDIR, file_prefix.c_str(), framenumber );
    sprintf(vrmlfilename , "%s%s_%05i.wrl", VRMLDIR, file_prefix.c_str(), framenumber );


    // for some reason directional lights don't seem to work for vrml
    // so remove them and switch on ambient lighting:

    //renderer->GetLights()->RemoveAllItems();

    //renderer->SetAmbient(0.8,0.8,0.8);

    // render_win->Render();


    rotationmatrix rotmat = ptheactin->nuc_to_world_rot;

    double theta, phy, gamma;

    rotmat.getangles(theta, phy, gamma);

    double x,y,z,angle;

    rotmat.getaxis_and_angle(x,y,z,angle);

    cout << setprecision(3) ;
    cout << "Nucleator rotation:" <<  theta << " " <<  phy << " "<<  gamma << endl;
    cout << "Nucleator displacement:" <<  ptheactin->p_nuc->position.x * voxelscalefactor << " " 
        <<  ptheactin->p_nuc->position.y * voxelscalefactor << " " 
        <<  ptheactin->p_nuc->position.z * voxelscalefactor << endl;

    

   


    cout << "Writing vrml file " << vrmlfilename << endl;
	
    // something may be wrong here?  Links don't seem to work in the resulting vrml 
    // (co-ords are present, but links don't show up in vrml viewer)
    // nucleator, isosurfaces and tracks seem OK

	vtkVRMLExporter *VRML = vtkVRMLExporter::New();
	VRML->SetInput(render_win);
	VRML->SetFileName( vrmltmpfilename );
	//VRML->Update();
	VRML->Write();
	VRML->Delete();

    // vtk vrml export (for vtk 5.1 at least) fails to apply the transformation matrix to the nucleator
    // so to set the nucleator position/rotation 
    // we write out the vrml, then search/replace the position and rotation of the nucleator using gsed
    // note the algorithm for the rotation axis/angle may not be robust

    char command5[1024];
	sprintf(command5, "gsed '0,/translation 0 0 0/s//translation %f %f %f/' %s | gsed '0,/rotation 0 0 1 0/s//rotation %f %f %f %f/' " // > %s "
			,ptheactin->p_nuc->position.x * voxelscalefactor
            ,ptheactin->p_nuc->position.y * voxelscalefactor
            ,ptheactin->p_nuc->position.z * voxelscalefactor
            ,vrmltmpfilename 
            ,x
            ,y
            ,z
            ,angle);
            //,vrmlfilename);

    //cout << command5;
	//mysystem(command5);

   // capsule ends
   // need to replace second and third positions with these:
   //vect endcap1(0,0,CAPSULE_HALF_LINEAR*voxelscalefactor);
   //vect endcap2(0,0,-CAPSULE_HALF_LINEAR*voxelscalefactor);
   //rotmat.rotate(endcap1);
   //rotmat.rotate(endcap2);


    //cout << "Compressing vrml file " << vrmlfilename << endl;
    char command1[1024];

    if(OptsRenderNucleator)  // only replace rotation/translation if we actually have a nucleator!
        sprintf(command1 , "( %s | \"%s\" > \"%s%s\" ; rm \"%s\" ) &", command5, COMPRESSCOMMAND, vrmlfilename, COMPRESSEDEXTENSION, vrmltmpfilename );
    else
        sprintf(command1 , "( %s | \"%s\" > \"%s%s\" ; rm \"%s\" ) &", "cat", COMPRESSCOMMAND, vrmlfilename, COMPRESSEDEXTENSION, vrmltmpfilename );

    mysystem(command1);
}


void CometVtkVis::addNucleator(bool wireframe)
{

    // create assembly and add nucleator
    vtkAssembly *nucleator_actor=vtkAssembly::New();

    if (NUCSHAPE == nucleator::capsule) 
        add_capsule_to_assembly(nucleator_actor, wireframe);   
    else 
	    add_sphere_to_assembly(nucleator_actor, wireframe);  // sphere or ellipsoid


    //rotationmatrix tmp_rotmatrix;

    //tmp_rotmatrix = ptheactin->nuc_to_world_rot;

    //tmp_rotmatrix.inverse();

    // set nucleator rotation and translation matrix

    vtkMatrix4x4 *transformationmatrix = vtkMatrix4x4::New();
    set_transform_matrix(transformationmatrix, ptheactin->nuc_to_world_rot);
    nucleator_actor->SetUserMatrix(transformationmatrix);

    
    // make wireframe slightly bigger, so lines appear on outside
    if (wireframe)
        nucleator_actor->SetScale(1.015);


    // add nucleator
    renderer->AddActor(nucleator_actor);

    nucleator_actor->Delete();
    transformationmatrix->Delete();
}

void CometVtkVis::add_capsule_to_assembly(vtkAssembly* nucleator_actor, bool wireframe)
{
    // -- Sources
    // -- endcap source
    // create top sphere geometry
    vtkSphereSource *endcap = vtkSphereSource::New();
    endcap->SetRadius(radius_pixels); // can't we get radius through nucleator:: ??
    endcap->SetThetaResolution(32);
    endcap->SetPhiResolution(16);    // half the phi resolution because it's a hemisphere
    endcap->SetStartPhi(0);
    endcap->SetEndPhi(90);

    // endcap mapper
    vtkPolyDataMapper *endcap_mapper = vtkPolyDataMapper::New();
    SetFocalDepthPlanes(endcap_mapper);
    endcap_mapper->SetInput( endcap->GetOutput() );
    endcap->Delete();
    
    // - body source
    vtkCylinderSource *body = vtkCylinderSource::New();
    body->SetRadius(radius_pixels); // why not through nucleator:: ??
    body->SetHeight(2*capsule_length_pixels);
    body->SetResolution(32);
    body->CappingOff();
   

    // body mapper
    vtkPolyDataMapper *body_mapper = vtkPolyDataMapper::New();
    SetFocalDepthPlanes(body_mapper);
    body_mapper->SetInput( body->GetOutput() );
    body->Delete();
  
    // -- Actors
    
    // - upper endcap
    // actor coordinates geometry, properties, transformation
    vtkActor *endcap1_actor = vtkActor::New();
    endcap1_actor->SetMapper(endcap_mapper);
 
    endcap1_actor->SetOrientation( 0, 0, 0);

    endcap1_actor->SetPosition( 0,0,  CAPSULE_HALF_LINEAR*voxelscalefactor);
    endcap1_actor->GetProperty()->SetColor(0.7, 0.7, 0.7);	
    endcap1_actor->GetProperty()->SetOpacity(nuc_opacity);
    
    // - lower endcap
    vtkActor *endcap2_actor = vtkActor::New();
    endcap2_actor->SetMapper(endcap_mapper);

    endcap2_actor->SetOrientation( 180, 0, 0);

    endcap2_actor->SetPosition( 0, 0, -CAPSULE_HALF_LINEAR*voxelscalefactor);
    endcap2_actor->GetProperty()->SetColor(0.7, 0.7, 0.7);	
    endcap2_actor->GetProperty()->SetOpacity(nuc_opacity);
    
    endcap_mapper->Delete();
    
    // - body
    vtkActor *body_actor = vtkActor::New();
    body_actor->SetMapper(body_mapper);
    
    body_actor->SetOrientation(  90, 0, 0 );
    body_actor->SetPosition( 0,0,0 );
    body_actor->GetProperty()->SetColor(0.7, 0.7, 0.7);	
    body_actor->GetProperty()->SetOpacity(nuc_opacity);
    body_mapper->Delete();


    if (wireframe)
    {
        endcap1_actor->GetProperty()->SetRepresentationToWireframe();
        endcap2_actor->GetProperty()->SetRepresentationToWireframe();
        body_actor->GetProperty()->SetRepresentationToWireframe();

        endcap1_actor->GetProperty()->SetColor(0, 0, 0);
        endcap2_actor->GetProperty()->SetColor(0, 0, 0);
        body_actor->GetProperty()->SetColor(0, 0, 0);

        endcap1_actor->GetProperty()->SetLineWidth(linewidths / 2);
        endcap2_actor->GetProperty()->SetLineWidth(linewidths / 2);
        body_actor->GetProperty()->SetLineWidth(linewidths / 2);
    }
    
    //assemble nucleator from parts

    nucleator_actor->AddPart(endcap1_actor);
    nucleator_actor->AddPart(endcap2_actor);
    nucleator_actor->AddPart(body_actor);
    endcap1_actor->Delete();
    endcap2_actor->Delete();
    body_actor->Delete();
}

void CometVtkVis::add_sphere_to_assembly(vtkAssembly* nucleator_actor, bool wireframe)
{

    // create sphere geometry
    vtkSphereSource *sphere = vtkSphereSource::New();
    
    //cout << "  voxel_scale: " << voxel_scale << endl;
    //cout << "  nucleator radius: " << radius_pixels << endl;

    sphere->SetRadius(radius_pixels);
    sphere->SetThetaResolution(32);
    sphere->SetPhiResolution(32);
    //sphere->LatLongTessellationOn();

    vtkActor *nuc_actor = vtkActor::New();
    
    nuc_actor->GetProperty()->SetOpacity(nuc_opacity);

    nuc_actor->GetProperty()->SetDiffuse(0.25);
    nuc_actor->GetProperty()->SetAmbient(0.3);
    nuc_actor->GetProperty()->SetSpecular(1.0);
    nuc_actor->GetProperty()->SetSpecularPower(5.0);
    nuc_actor->GetProperty()->SetSpecularColor(1.0,1.0,1.0);
    
    vtkTransform *ellipseTransform = vtkTransform::New();
    vtkTransformPolyDataFilter *ellipseFilter = vtkTransformPolyDataFilter::New();
    ellipseFilter->SetInput( sphere->GetOutput() );

    if (NUCSHAPE == nucleator::ellipsoid)
        ellipseTransform->Scale(1,1,ELLIPSOID_STRETCHFACTOR);     

    ellipseFilter->SetTransform( ellipseTransform );

     // mapper
    vtkPolyDataMapper *mapper = vtkPolyDataMapper::New(); 

    SetFocalDepthPlanes(mapper);


    if((OptsUseNucTextureMap) && (VTK_MAJOR_VERSION > 4) && texturereadOK) 
    {
      // texture commands not in VTK 4 or below, so skip:
 #if VTK_MAJOR_VERSION > 4	
        
        // add texture map to the nucleator,
	    // see vtk example: 'GenerateTextureCoords.tcl'

	    // create texturemap to sphere
	    vtkTextureMapToSphere *tx_mapper = vtkTextureMapToSphere::New();
	    tx_mapper->PreventSeamOff();
        tx_mapper->SetInput( ellipseFilter->GetOutput() );
	    vtkTransformTextureCoords *tx_xfm =  vtkTransformTextureCoords::New();
	    tx_xfm->SetInput( tx_mapper->GetOutput() );
    	
        // add the texture to the nucleator
	    vtkTexture *tx = vtkTexture::New();

        tx->SetInputConnection( tx_reader->GetOutputPort() );
        nuc_actor->SetTexture( tx );

	    // set the mapper
	    mapper->SetInputConnection( tx_xfm->GetOutputPort() );
 	
	    // clear up

	    tx_mapper->Delete();
	    tx_xfm->Delete();
	    tx->Delete();

 #endif


    } else 
    {
	    mapper->SetInput(ellipseFilter->GetOutput());
	    nuc_actor->GetProperty()->SetColor(0.7, 0.7, 0.7); // sphere color 
    }

    if (wireframe)
    {
      nuc_actor->GetProperty()->SetRepresentationToWireframe();
      nuc_actor->GetProperty()->SetColor(0, 0, 0);
    }

    nuc_actor->SetMapper(mapper);

    sphere->Delete();
    mapper->Delete();              

    nucleator_actor->AddPart(nuc_actor);
    nuc_actor->Delete();
}

void CometVtkVis::set_transform_matrix(vtkMatrix4x4 * vtkmat, const rotationmatrix & rotmat) const
{   // convert 3x3 rotationmatrix into 4x4 vtk transform matrix

    // set rotation

    vtkmat->SetElement(0,0,rotmat.xx);
    vtkmat->SetElement(1,0,rotmat.xy);
    vtkmat->SetElement(2,0,rotmat.xz);
    vtkmat->SetElement(3,0,0);

    vtkmat->SetElement(0,1,rotmat.yx);
    vtkmat->SetElement(1,1,rotmat.yy);
    vtkmat->SetElement(2,1,rotmat.yz);
    vtkmat->SetElement(3,1,0);
    
    vtkmat->SetElement(0,2,rotmat.zx);
    vtkmat->SetElement(1,2,rotmat.zy);
    vtkmat->SetElement(2,2,rotmat.zz);
    vtkmat->SetElement(3,2,0);

    // default zero translation
    //vtkmat->SetElement(0,3,0);
    //vtkmat->SetElement(1,3,0);
    //vtkmat->SetElement(2,3,0);
    //vtkmat->SetElement(3,3,1);

    // set translation

    vtkmat->SetElement(0,3,ptheactin->p_nuc->position.x * voxelscalefactor);
    vtkmat->SetElement(1,3,ptheactin->p_nuc->position.y * voxelscalefactor);
    vtkmat->SetElement(2,3,ptheactin->p_nuc->position.z * voxelscalefactor);
    vtkmat->SetElement(3,3,1);

    //double theta, phy, gamma;

    //rotmat.getangles(theta, phy, gamma);

    //cout << "Nucleator rotation:" <<  theta << " " <<  phy << " "<<  gamma << endl;
    //cout << "Nucleator displacement:" <<  ptheactin->p_nuc->position.x * voxelscalefactor << " " 
    //    <<  ptheactin->p_nuc->position.y * voxelscalefactor << " " 
    //    <<  ptheactin->p_nuc->position.z * voxelscalefactor << endl;

}


void CometVtkVis::fillVoxelSetFromActinNodes(vector< vector< vector<double > > >  &vx)
					    // double vd, double *min)
{
    // zero the voxel set
    for(int i=0; i<ni; ++i) 
    {
	    for(int j=0; j<nj; ++j) 
        {
            fill(vx[i][j].begin(),vx[i][j].end(),0);
	        //for(int k=0; k<nk; ++k) 
            //{		            
		    //    vx[i][j][k] = 0;
	        //}
	    }
    }
   
  
    // move to static
    // Gaussian splat
    //double gaussmax = (double) GAUSSFWHM * 3/2.0;  
    
    double gaussmax = 1.5; // 1.5

    double gauss_scale = pow(1.5,3) / pow(gaussmax,3);  // keep volume constant by scaling the height by width^3

    // full extent of gaussian radius -  fwhm is 2/3 this
  
    const int splat_sz = (int)(voxelscalefactor * gaussmax) ; // as in actin 
    //cout << "  gaussian splat extent: "<< splat_sz << endl;
  
    vector< vector< vector<double > > >  splat;
    splat.resize(2*splat_sz+1);
    for(int i=0; i<2*splat_sz+1 ;i++) 
    {
	    splat[i].resize(2*splat_sz+1);
	    for(int j=0; j<2*splat_sz+1; j++) 
        {
	        splat[i][j].resize(2*splat_sz+1); // extent x2
	    }
    }
  

    // create splat to reuse
    for(int i=-splat_sz; i<=splat_sz; i++) 
    {
	    for(int j=-splat_sz; j<=splat_sz; j++) 
        {
	        for(int k=-splat_sz; k<=splat_sz; k++) 
            {
	
		    // cut the corners
		    if(i*i + j*j + k*k > splat_sz*splat_sz )
		        continue;
    	
		    splat[i+splat_sz][j+splat_sz][k+splat_sz]
		        = gauss_scale * exp(-3*((double)(i*i+j*j+k*k)) / 
			      (double)(splat_sz*splat_sz*splat_sz) );
	        }
	    }
    }
  
  
    // loop over the nodes, and splat them into the volume
    vect node_pos;
    int x,y,z;
    int vi,vj,vk;
    double vx_imax = 0;
    double vx_isum = 0;
    int n_isums = 0;
    for(int n=0; n<ptheactin->highestnodecount; n++) 
    {
	    if (!ptheactin->node[n].polymer)
	        continue;
          
	    node_pos = ptheactin->node[n]; // copy x,y,z coords from node[n]
        
	    //ptheactin->nuc_to_world_rot.rotate(node_pos); 
	    //vtk_cam_rot.rotate(node_pos); // bring rip to y-axis
        
	    // node centre in local voxel coords (nuc at centre) 
	    // REVISIT: check why we need to add one here

        // NOTE THE ORDER!  X and Z are swapped!!

	    x = int(voxelscalefactor * node_pos.z + ni/2 + 1); 
	    y = int(voxelscalefactor * node_pos.y + nj/2 + 1);
	    z = int(voxelscalefactor * node_pos.x + nk/2 + 1);
        
        
	    if((x<0) || (x>=ni) ||
	       (y<0) || (y>=nj) ||
	       (z<0) || (z>=nk) )  // only plot if point in bounds
	    {
	        //  cout << "point out of bounds " << x << "," << y << endl;
	    } 
        else
        {
	        // if((n%SPECKLE_FACTOR)==0)
          
	        for(int i=-splat_sz; i<=splat_sz; ++i) 
            {
		        for(int j=-splat_sz; j<=splat_sz; ++j) 
                {
		            for(int k=-splat_sz; k<=splat_sz; ++k) {
    	    
			        if((i*i+j*j+k*k) > (splat_sz*splat_sz))
			            continue;  // don't do corners
    	    
			        vi = x+i;
			        vj = y+j;
			        vk = z+k;
        	    
			        if((vi<0) || (vi>=ni) ||
			           (vj<0) || (vj>=nj) ||
			           (vk<0) || (vk>=nk) )  // only plot if point in bounds		  
			            continue;
        	    
			        // amount of actin		  
			        vx[vi][vj][vk] += 
			            splat[i+splat_sz][j+splat_sz][k+splat_sz];
        	    
			        // keep tabs on the maximum
			        if(vx[vi][vj][vk] > vx_imax)
			            vx_imax = vx[vi][vj][vk];
			        // calc sum
			        vx_isum += vx[vi][vj][vk];
			        ++n_isums;
		            }
		        }
	        } // loop over splat

	    } // else (add intensity)
        
    } // loop over nodes

    //cout << "  max gausian intensity: "  << vx_imax << endl;
    //cout << "  mean gausian intensity: " << vx_isum/n_isums << endl;
  
    if(OptsNormaliseFrames)
    {
	    cout << "  normalising Frame, vx_max: " << vx_imax << endl;
	    // scale the data
	    for(int i=0; i<ni; ++i) 
        {
	        for(int j=0; j<nj; ++j) 
            {
		        for(int k=0; k<nk; ++k) 
                {		
		            vx[i][j][k] = vx[i][j][k]/vx_imax;
		        }
	        }
	    }
        
    } 
  
}


void CometVtkVis::createGaussianVoxelRepresentation(vtkStructuredPoints *sp)
{
    // Accumulate a gaussian splat
  
    // find out extent of the data
    // initialise extents
  
    // create the voxel set as vtk structured point data
    // create a structured grid for the nodes, and sample them
    // simple binning of the node data into a voxel set, with
    // gaussian contributions.
  
    // create the voxel 3d vector
    vector< vector< vector<double > > >  vx;
    vx.resize(ni);  
    for(int i=0; i< ni; i++) 
    {
	    vx[i].resize(nj);
	    for (int j=0; j<nj; j++) 
        {
	        vx[i][j].resize(nk);
	    }
    }
  
    // fill voxel set from the actin node data
    //cout << "  filling vtk voxel data " << endl;
    const double vd = 1;
    VTK_FLOAT_PRECISION vx_orig[3] = {-ni/2.0-1, -nj/2.0-1, -nk/2.0-1};
    fillVoxelSetFromActinNodes(vx); //, vd, vx_orig);
    

    // set up the spoints for volume rendering
    int dim[3] = {ni, nj, nk};
    sp->SetDimensions(dim);
    sp->SetSpacing(vd, vd, vd);
    sp->SetOrigin( vx_orig ); 
  
    // create the underlying voxel data (only UnsignedChar or Short)
    // see vtk examples for voxel data
    vtkUnsignedCharArray *vxdata = vtkUnsignedCharArray::New();    
    double iscale = 1.0;
    
    if(OptsNormaliseFrames) 
    {
	    //cout << "  normalised frame" << endl;
    } 
    else 
    {
	    //cout << "  using fixed intensity scale:" << vx_intensity_scale << endl;
	    iscale = vx_intensity_scale;
    }
    
    // loop over voxel set converting to structured points suitable for 
    // vtk volume rendering
    int offset = 0;
    for(int i=0; i<ni; ++i) 
    {
        for(int j=0; j<nj; ++j) 
        {
	        for(int k=0; k<nk; ++k) 
            {
		
		    double value = vx[i][j][k]/iscale; 
		    if(value > 0) 
            {
		        if(value > 1) 
                {
			        vxdata->InsertValue(offset, 255 );
		        } 
                else 
                {
			        vxdata->InsertValue(offset, (unsigned char)(value*255) );
		        }
		    } 
            else 
            {
		        vxdata->InsertValue(offset, 0);
		    }
		// show voxel volume border, to aid alignment 
		//if(i==0 || j==0 || k==0) {
		//  data->InsertValue(offset, 255);	  
		//}		
		offset++;		
	    }
	}
    }
    sp->GetPointData()->SetScalars(vxdata);
    vxdata->Delete();  
}


void CometVtkVis::addflow()
{
    // Accumulate a gaussian splat
  
    // find out extent of the data
    // initialise extents
  
    // create the voxel set as vtk structured point data
    // create a structured grid for the nodes, and sample them
    // simple binning of the node data into a voxel set, with
    // gaussian contributions.
  
    // create the voxel 3d vector
    vector< vector< vector<vect > > >  flow;
    flow.resize(ni);  
    for(int i=0; i< ni; i++) 
    {
	    flow[i].resize(nj);
	    for (int j=0; j<nj; j++) 
        {
	        flow[i][j].resize(nk);
	    
            fill(flow[i][j].begin(),flow[i][j].end(),vect(0,0,0));
        }
    }
  
    // fill voxel set from the actin node data
    cout << "  filling vtk voxel flow data " << endl;
//    const double vd = 1;
//    VTK_FLOAT_PRECISION vx_orig[3] = {-ni/2.0-1, -nj/2.0-1, -nk/2.0-1};
//    fillVoxelSetFromActinNodes(vx); //, vd, vx_orig);
    

    
    // loop over the nodes, and splat them into the volume
    //vect node_pos;
    int x,y,z;
    //int vi,vj,vk;
    double flow_imax = 0;
//    double flow_isum = 0;
//   int n_isums = 0;

    for(vector <nodes>::iterator	i_node  = ptheactin->node.begin(); 
									i_node != ptheactin->node.begin() + ptheactin->highestnodecount;
							      ++i_node)
    {

	    if (!i_node->polymer)
	        continue;
   
        
	    //ptheactin->nuc_to_world_rot.rotate(node_pos); 
	    //vtk_cam_rot.rotate(node_pos); // bring rip to y-axis
        
	    // node centre in local voxel coords (nuc at centre) 
	    // REVISIT: check why we need to add one here
	    x = int(voxelscalefactor * i_node->x + ni/2 + 1); 
	    y = int(voxelscalefactor * i_node->y + nj/2 + 1);
	    z = int(voxelscalefactor * i_node->z + nk/2 + 1);
        
        
	    if((x<0) || (x>=ni) ||
	       (y<0) || (y>=nj) ||
	       (z<0) || (z>=nk) )  // only plot if point in bounds
	    {
	        //  cout << "point out of bounds " << x << "," << y << endl;
	    } 
        else
        {
      
    	    
            // amount of actin		  
            flow[x][y][z] += i_node->delta_sum;
	        
            // keep tabs on the maximum
	        if(flow[x][y][z].length() > flow_imax)
	            flow_imax = flow[x][y][z].length();


	    } // else (add intensity)
        
    } // loop over nodes

    //cout << "  max gausian intensity: "  << flow_imax << endl;
    //cout << "  mean gausian intensity: " << flow_isum/n_isums << endl;
  
    if(OptsNormaliseFrames)
    {
	    cout << "  normalising Frame, flow_imax: " << flow_imax << endl;
	    // scale the data
	    for(int i=0; i<ni; ++i) 
        {
	        for(int j=0; j<nj; ++j) 
            {
		        for(int k=0; k<nk; ++k) 
                {		
		            flow[i][j][k] = flow[i][j][k] * flow_imax;
		        }
	        }
	    }
        
    } 


    // set up the spoints for volume rendering
    int dim[3] = {ni, nj, nk};

 
  
    // create the underlying voxel data (only UnsignedChar or Short)
    // see vtk examples for voxel data

    vtkFloatArray *vectors = vtkFloatArray::New();
    vectors->SetNumberOfComponents(3);
    vectors->SetNumberOfTuples(dim[0]*dim[1]*dim[2]);

    vtkPoints *points = vtkPoints::New();
    points->Allocate(dim[0]*dim[1]*dim[2]);

    //points->SetDimensions(dim);
    //points->SetSpacing(vd, vd, vd);
    //points->SetOrigin( vx_orig );

    //vtkUnsignedCharArray *vxdata = vtkUnsignedCharArray::New();    

    
    VTK_FLOAT_PRECISION vel[3], pos[3];

    double vd = 1.0;

    // loop over voxel set converting to structured points suitable for 
    // vtk volume rendering
    int offset = 0;
    for(int i=0 ; i<ni ; ++i)
    {   
        pos[0] = (i - ni/2 - 1) * vd ; // ((VTK_FLOAT_PRECISION)(i - ni/2 - 1)) / voxelscalefactor ;

	    for(int j=0 ; j<nj ; ++j)
        {
            pos[1] = (j - nj/2 - 1) * vd ; //((VTK_FLOAT_PRECISION)(j - nj/2 - 1)) / voxelscalefactor;

	        for(int k=0 ; k<nk; ++k)
            {
		        pos[2] = (k - nk/2 - 1) * vd ; //((VTK_FLOAT_PRECISION)(k - nk/2 - 1)) / voxelscalefactor;

                vel[0] = flow[i][j][k].x;
                vel[1] = flow[i][j][k].y;
                vel[2] = flow[i][j][k].z;

                points->InsertPoint(offset, pos);
                vectors->InsertTuple(offset, vel);

		        offset++;		
            }
        }
    }


    vtkStructuredGrid *sgrid = vtkStructuredGrid::New();
    sgrid->SetDimensions(dim);

    sgrid->SetPoints(points);

    sgrid->GetPointData()->SetVectors(vectors);
    vectors->Delete();

    vtkHedgeHog *hedgehog = vtkHedgeHog::New();
    hedgehog->SetInput(sgrid);
    hedgehog->SetScaleFactor(10);   


    //vtkRungeKutta4 *integ = vtkRungeKutta4::New();

    //vtkStreamTracer *flowStreamer = vtkStreamTracer::New();

    //flowStreamer->SetInput(sgrid->GetO);
    //flowStreamer->SetSource(hedgehog->GetOutput());
    //flowStreamer->SetStartPosition(RADIUS, RADIUS, RADIUS);
    //flowStreamer->SetMaximumPropagationTime(500);
    //flowStreamer->SetStepLength(0.25);
    //flowStreamer->SetIntegrationStepLength(0.025);
    //flowStreamer->SetIntegrationDirectionToIntegrateBothDirections();
    //flowStreamer->SetIntegrator(integ);

    //vtkTubeFilter *flowtube = vtkTubeFilter::New();

    //flowtube->SetInput(flowStreamer->GetOutput());
    //flowtube->SetRadius(0.01);
    //flowtube->SetNumberOfSides(12);
    //flowtube->SetVaryRadiusToVaryRadiusByVector();

    //vtkPolyDataMapper *flowtubeMapper = vtkPolyDataMapper::New();
    //flowtubeMapper->SetInput(flowtube->GetOutput());

    //vtkActor *flowtubeactor = vtkActor::New();
    //flowtubeactor->SetMapper(flowtubeMapper);

    //renderer->AddActor(flowtubeactor);

    //flowtubeactor->Delete();
    
    vtkPolyDataMapper *sgridMapper = vtkPolyDataMapper::New();
    sgridMapper->SetInput(hedgehog->GetOutput());

    vtkActor *sgridActor = vtkActor::New();
    sgridActor->SetMapper(sgridMapper);
    sgridActor->GetProperty()->SetColor(1,1,1);

    renderer->AddActor(sgridActor);

    sgridActor->Delete();
}


void CometVtkVis::addStructuredPointVolumeRender(vtkStructuredPoints *vx)
{
    // Standard transfer functions
    vtkPiecewiseFunction *opacity_tf = vtkPiecewiseFunction::New();
    opacity_tf->AddPoint(0,  0.0);
    opacity_tf->AddPoint(255, 1.0);
    
    // green for volume
    vtkColorTransferFunction *colour_tf = vtkColorTransferFunction::New();
    colour_tf->AddRGBPoint(  0.0, 0.0, 0.0, 0.0); // black
    colour_tf->AddRGBPoint(255.0, 0.0, 1.0, 0.0); // green
    
    
    vtkVolumeProperty *volume_property = vtkVolumeProperty::New();
    volume_property->SetScalarOpacity(opacity_tf);
    volume_property->SetColor(colour_tf);
    volume_property->ShadeOn();
    volume_property->SetInterpolationTypeToLinear();
    
    vtkVolumeRayCastMIPFunction *mip = vtkVolumeRayCastMIPFunction::New();
    vtkVolumeRayCastMapper *volume_map = vtkVolumeRayCastMapper::New();
    volume_map->SetVolumeRayCastFunction(mip);
    // really important for small spacing
    // adjust to be comparable to vd
    volume_map->SetSampleDistance(0.1); // important
    
    // map the actual data
    // using Gaussian cast
    volume_map->SetInput( vx );
    
    vtkVolume *volume = vtkVolume::New();
    volume->SetMapper(volume_map);
    volume->SetProperty(volume_property);
    
    renderer->AddVolume(volume);
    
    volume->Delete();
    volume_map->Delete();
    mip->Delete();
    volume_property->Delete();
    colour_tf->Delete();
    opacity_tf->Delete();
}

void CometVtkVis::addStructuredPointIsoRender(vtkStructuredPoints *sp, const double threshold, const Colour col, const double opacity)
{
    
    // render using an iso-surface
    vtkContourFilter *iso_surf = vtkContourFilter::New();
    iso_surf->SetInput( sp );
    iso_surf->SetValue(0, threshold);
    iso_surf->ComputeNormalsOn();

    iso_surf->Update();

    // check if data within the isosurface threshold

    if (iso_surf->GetOutput()->GetNumberOfPoints() < 1)
    { // nothing to do!
        return;
    }

	vtkWindowedSincPolyDataFilter *smooth = vtkWindowedSincPolyDataFilter::New();
    smooth->SetInput(iso_surf->GetOutput());
    smooth->SetNumberOfIterations( 200 );
//	smooth->SetRelaxationFactor( 0.02 );
    smooth->SetFeatureAngle(45);

    vtkPolyDataNormals *normals = vtkPolyDataNormals::New();
    normals->SetInput( smooth->GetOutput());
    normals->SetFeatureAngle(45);
    normals->FlipNormalsOn();

    //smooth->BoundarySmoothingOn();

    vtkPolyDataMapper *iso_mapper = vtkPolyDataMapper::New();
	iso_mapper->SetInput( normals->GetOutput() );
    iso_mapper->ScalarVisibilityOff();
    iso_surf->Delete();
    
    vtkActor *iso_actor = vtkActor::New();
    iso_actor->SetMapper(iso_mapper);
    iso_mapper->Delete();
    
    iso_actor->GetProperty()->SetOpacity(opacity);
    iso_actor->GetProperty()->SetColor(col.r, col.g, col.b);
    iso_actor->GetProperty()->SetDiffuseColor(col.r,col.g,col.b);
    iso_actor->GetProperty()->SetSpecular(.1);
    iso_actor->GetProperty()->SetSpecularPower(100);
    iso_actor->GetProperty()->SetSpecularColor(1.0,1.0,1.0);

    renderer->AddActor(iso_actor);
    iso_actor->Delete();
    smooth->Delete();
    normals->Delete();
}

// ML:REVISIT I don't think this works
//
//
void CometVtkVis::addGaussianSplatterToNodes()
{
    // -- set up data (see vtk finance.cxx example)
    // data is on an unstructured grid
    
    vtkPoints *pts = vtkPoints::New();
    vtkFloatArray *scalars = vtkFloatArray::New();
    
    // Gaussian splatter accumulate mode...
    for(int i=0; i<ptheactin->highestnodecount; i++)
    {
	pts->InsertPoint(i,
			 ptheactin->node[i].x - ptheactin->p_nuc->position.x,
			 ptheactin->node[i].y - ptheactin->p_nuc->position.y,
			 ptheactin->node[i].z - ptheactin->p_nuc->position.z);
	scalars->InsertValue(i, 100);
    }
    // put point and scalar data onto the grid
    vtkUnstructuredGrid *grid_data = vtkUnstructuredGrid::New();
    grid_data->SetPoints(pts);
    grid_data->GetPointData()->SetScalars(scalars);    
    pts->Delete();
    scalars->Delete();
    
    // gaussian splatter for nodes
    vtkGaussianSplatter *nodes_splatter = vtkGaussianSplatter::New();
    nodes_splatter->SetInput( grid_data );
    nodes_splatter->ScalarWarpingOff();
    nodes_splatter->SetSampleDimensions(100, 100, 100);
    nodes_splatter->SetRadius(0.05);
    
    // render using an iso-surface 
    vtkContourFilter *iso_surf = vtkContourFilter::New();
    iso_surf->SetInput( nodes_splatter->GetOutput() );
    iso_surf->SetValue(0, 64);
    
    vtkPolyDataMapper *iso_mapper = vtkPolyDataMapper::New();
    iso_mapper->SetInput( iso_surf->GetOutput() );
    iso_mapper->ScalarVisibilityOff();
    
    vtkActor *iso_actor = vtkActor::New();
    iso_actor->SetMapper( iso_mapper );
    iso_mapper->Delete();
    iso_actor->GetProperty()->SetOpacity(0.8);
    iso_actor->GetProperty()->SetColor(0.0, 1.0, 0.0);
    
    renderer->AddActor(iso_actor);
    // delete actor etc...
}

void CometVtkVis::addNodes()
{
    // represent nodes by spheres
    
    // create sphere geometry
    vtkSphereSource *sphere = vtkSphereSource::New();
    sphere->SetRadius( 0.01*voxelscalefactor * (RADIUS) ); // scale with the nucleator
    sphere->SetThetaResolution(10); // low res is fine
    sphere->SetPhiResolution(10);
    
    // map
    vtkPolyDataMapper *map = vtkPolyDataMapper::New();

    SetFocalDepthPlanes(map);
    map->SetInput(sphere->GetOutput());
    sphere->Delete();

    Colour col;

    //const double VTK_MAX_NODE_DIST = 10000000; // 0.1;

    // loop over the nodes
    VTK_FLOAT_PRECISION ncx, ncy, ncz;
    for(int i=0; i < ptheactin->highestnodecount; i++)
    {
        if (ptheactin->node[i].dist_from_surface > VTK_MAX_NODE_DIST)
            continue;

	    ncx = ptheactin->node[i].x;
	    ncy = ptheactin->node[i].y;
	    ncz = ptheactin->node[i].z;

        convert_to_vtkcoord(ncx, ncy, ncz);
    	
	    // actor coordinates geometry, properties, transformation
	    vtkActor *node_actor = vtkActor::New();
	    node_actor->SetMapper(map);
	    node_actor->SetPosition(ncx, ncy, ncz);
    	
	    
        if (VTK_RAND_NODE_COL)
        {
            col.setcol( double(ptheactin->node[i].creation_iter_num % 200) / 200);
            
            if(ptheactin->node[i].harbinger)
            {
                col.r = 1.0;
                col.g = 1.0;
                col.b = 1.0;
            }
            
            node_actor->GetProperty()->SetColor(col.r, col.g, col.b); 
        }
        else 
        {              
            if ( i < ptheactin->lowestnodetoupdate )
            {
	            node_actor->GetProperty()->SetColor(1.0,1.0,0.0); // plot harbinger red
	        } 
            else if ( ptheactin->node[i].harbinger )
            {
	            node_actor->GetProperty()->SetColor(1.0,0.0,0.0); // plot harbinger red
	        } 
            else if ( ptheactin->node[i].listoflinks.empty() )
            {
	            node_actor->GetProperty()->SetColor(0.5, 0.5, 0.5); // plot empty grey
	        } 
            else if ( ptheactin->node[i].polymer ) 
            { 
                node_actor->GetProperty()->SetColor(0.2, 1.0, 0.2);     // plot polymerised green
	        } 
            else
                node_actor->GetProperty()->SetColor(0.2, 0.2, 1.0);
        
            //node_actor->GetProperty()->SetColor(1.0, 0.2, 0.2);
        
        }

        

	    // add the actor to the scene	
	    renderer->AddActor(node_actor);
	    node_actor->Delete();
    }
    
    map->Delete();
}

void CometVtkVis::addTracks(const int & framenumber)
{
    
    int max_track_length = 150;

    //double lastx = 0, lasty = 0, lastz = 0;
    VTK_FLOAT_PRECISION x,y,z;

    //const int TRACKFRAMESTEP = 5;

    // not the most efficient algorythm, but good enough...

    // find the track node numbers, make sure more than two of each

    vector <int> temptracknodenumbers, tracknodenumbers;
    temptracknodenumbers.resize(0);
    tracknodenumbers.resize(0); 
            
    cout << "Tot Nodes to track: " << ptheactin->node_tracks[xaxis].size() << endl;

    for (vector <tracknodeinfo>::iterator i_trackpoint  = ptheactin->node_tracks[xaxis].begin(); 
                                          i_trackpoint != ptheactin->node_tracks[xaxis].end(); 
                                        ++i_trackpoint)
    {
        if ((i_trackpoint->frame % TRACKFRAMESTEP == 0) &&           // only plot points *added* every trackframestep frames
            (framenumber > i_trackpoint->frame))  // and only if we're in a frame in which they exist!  
        {        
            temptracknodenumbers.push_back(i_trackpoint->nodenum);
            //cout << "Adding track point: frame " << i_trackpoint->frame << " itternum " << ptheactin->iteration_num << endl;
        }
    }

    cout << "Selected Nodes to track: " << temptracknodenumbers.size() << endl;

    for (vector <int>::iterator i_pointnodenum  = temptracknodenumbers.begin(); 
                                i_pointnodenum != temptracknodenumbers.end(); 
                              ++i_pointnodenum)
    {
        if (count(temptracknodenumbers.begin(), temptracknodenumbers.end(), *i_pointnodenum) > 2)
        { // make sure more than 3 points for the line
            if (find(tracknodenumbers.begin(), tracknodenumbers.end(), *i_pointnodenum) == tracknodenumbers.end())
            {   // if node not already there, add it
                tracknodenumbers.push_back(*i_pointnodenum);  
            }
        }
    }

    cout << "ReSelected Nodes to track: " << tracknodenumbers.size() << endl;


    int point_skip_factor=1;

    cout << "Plotting every " <<  point_skip_factor << " point(s)" << endl;

    // go through node by node


    //int trackno = 0;

    for (vector <int>::iterator i_pointnodenum  = tracknodenumbers.begin(); 
                                i_pointnodenum != tracknodenumbers.end(); 
                              ++i_pointnodenum)
    {

        // we do this for each line...
     
        // add the track points

        vtkCardinalSpline *aSplineX = vtkCardinalSpline::New();
        vtkCardinalSpline *aSplineY = vtkCardinalSpline::New();
        vtkCardinalSpline *aSplineZ = vtkCardinalSpline::New();

        vtkPoints *inputPoints = vtkPoints::New();

        vtkPoints *outputPoints = vtkPoints::New();


        int time = 0;


        int skip = 0;  

        

        for (vector <tracknodeinfo>::iterator i_trackpoint  = ptheactin->node_tracks[xaxis].begin(); 
                                              i_trackpoint != ptheactin->node_tracks[xaxis].end(); 
                                            ++i_trackpoint)
        {   


            if (i_trackpoint->nodenum == *i_pointnodenum)
            {
                skip++;

                if ( (skip % point_skip_factor) == 0 || 
                    (i_trackpoint == ptheactin->node_tracks[xaxis].end() - 1 ) || 
                    (i_trackpoint == ptheactin->node_tracks[xaxis].begin()) )
                {

                    x=i_trackpoint->x + ptheactin->p_nuc->position.x;
                    y=i_trackpoint->y + ptheactin->p_nuc->position.y;
                    z=i_trackpoint->z + ptheactin->p_nuc->position.z;

                    convert_to_vtkcoord(x, y, z);

                    aSplineX->AddPoint(time, x);
                    aSplineY->AddPoint(time, y);
                    aSplineZ->AddPoint(time, z);

                    inputPoints->InsertPoint(time, x, y, z); 

                    ++time;

                    if (time > max_track_length)
                        break;

                }
            }
        }

        //cout << "Using " << time << " points per line" << endl;

        int numberOfInputPoints = time;

        // now have the track points for the line, interpolate...

        int numberOfOutputPoints = 5 * numberOfInputPoints; // spline will have 20 times as many points

        vtkPolyData *profileData = vtkPolyData::New();

        vtkCellArray *lines = vtkCellArray::New();
        lines->InsertNextCell(numberOfOutputPoints);
        
        //cout << "Line" << endl;

        for (int i = 0; i < numberOfOutputPoints; ++i)
        {
            double time = (double)(numberOfInputPoints - 1) / (double)(numberOfOutputPoints - 1) * (double)i;
            outputPoints->InsertPoint(i, aSplineX->Evaluate(time), aSplineY->Evaluate(time), aSplineZ->Evaluate(time));
            
            //cout << "Point:" << aSplineX->Evaluate(time) << "," << aSplineY->Evaluate(time) << "," << aSplineZ->Evaluate(time) << endl;

            lines->InsertCellPoint(i);
        }

        profileData->SetPoints(outputPoints);
        profileData->SetLines(lines);
            
        // Add thickness to the resulting line.
        vtkTubeFilter *profileTubes = vtkTubeFilter::New();
        profileTubes->SetNumberOfSides(6);
        profileTubes->SetInput(profileData);
        profileTubes->SetRadius(0.2);
  

        vtkPolyDataMapper *profileMapper = vtkPolyDataMapper::New();
        profileMapper->SetInput(profileTubes->GetOutput());

        vtkActor *profile = vtkActor::New();

        profile->SetMapper(profileMapper);

        // color by order of tracks

        Colour col;
        
        //col.setcol(rand_0to1());

        double colfract=  (double) (i_pointnodenum - tracknodenumbers.begin()) / (double) tracknodenumbers.size();
        //cout << colfract << endl;

        col.setcol(colfract);

        profile->GetProperty()->SetDiffuseColor(col.r,col.g,col.b);
        profile->GetProperty()->SetSpecular(.3);
        profile->GetProperty()->SetSpecularPower(30);
        profile->GetProperty()->SetSpecularColor(1.0,1.0,1.0);

        renderer->AddActor(profile);

        profile->Delete();
        profileMapper->Delete();
        profileTubes->Delete();
        profileData->Delete();
        lines->Delete();

        aSplineX->Delete();
        aSplineY->Delete();
        aSplineZ->Delete();

        inputPoints->Delete();
        outputPoints->Delete();

        //trackno++;
    }


}


void CometVtkVis::addTrackDistances()
{
    /// add track distance bars (when using TRACKS_LENGTHS)  
   
  

  set_mean_posns();
  
  const int numcol = 256;

  // only used for strain coloring
  vtkLookupTable *lut = vtkLookupTable::New();
  lut->SetNumberOfTableValues(numcol);
  lut->SetRange(0.7, 1.0);
  lut->Build();
  
  Colour col;
  
  VTK_FLOAT_PRECISION rgba[4];
  

  for(int i=0; i<numcol; i++) 
  {
    double value = (double)i/(double)(numcol-1);
    col.setcol(value);

    rgba[0] = col.r;
    rgba[1] = col.g;
    rgba[2] = col.b;

    if (VTK_SCALECOLOPACITY)
        rgba[3] = value;
    else
        rgba[3] = 1.0;	

    lut->SetTableValue(i, rgba);
  }

  
  // loop over the nodes
  VTK_FLOAT_PRECISION ncx,ncy,ncz; //n_pt[3];
  VTK_FLOAT_PRECISION lptx, lpty, lptz; //l_pt[3];
  vect testpos;
  vect nodeposvec;
  
  // use a cell array to store line data 
  vtkCellArray *cellarray = vtkCellArray::New();
  // with scalars
  vtkFloatArray *cellscalars = vtkFloatArray::New();  
  // made up of lines
  vtkPolyData *linedata = vtkPolyData::New();
  vtkPoints *linepts = vtkPoints::New();


  //bool firstpointinfocus, secondpointinfocus; // used to reject links if both points are out of focal planes
  
    for (unsigned int i=0; i != ( ptheactin->nodes_to_track.size() / 2)  ; ++i)
    { 

        int firstnodenum = ptheactin->nodes_to_track[i];
        int secondnodenum = ptheactin->nodes_to_track[i + (ptheactin->nodes_to_track.size() / 2) ];

        if (( firstnodenum > ptheactin->highestnodecount) ||         
            ( secondnodenum > ptheactin->highestnodecount))
            continue;

        vect firstpos = ptheactin->node[firstnodenum];
        vect secondpos = ptheactin->node[secondnodenum];

        ncx = firstpos.x;
        ncy = firstpos.y;
        ncz = firstpos.z;		
    
        convert_to_vtkcoord(ncx, ncy, ncz);

        lptx = secondpos.x;
        lpty = secondpos.y;        
        lptz = secondpos.z;

        //secondpointinfocus = 
        convert_to_vtkcoord(lptx, lpty, lptz);

        //if (!firstpointinfocus && !secondpointinfocus)
        //    continue;  // both points out of focus, so skip link

        vect distvec = firstpos - secondpos;

//        double magcol = 0.9;
        double magcol = 0.1 + (double (ptheactin->node[i].creation_iter_num % 20)) / 18;
        

        

        // create line for the link

        vtkIdType linept_ids[2];	
        linept_ids[0] = linepts->InsertNextPoint( ncx, ncy, ncz );
        linept_ids[1] = linepts->InsertNextPoint( lptx, lpty, lptz );
        vtkIdType cell_id = cellarray->InsertNextCell(2, linept_ids);


        // Set scalar for the line
        if(OptsShadeLinks && !ptheactin->node[i].testnode) // colour testnodes white
        {    
            cellscalars->InsertValue(cell_id, magcol);
        } 
        else 
        {
            cellscalars->InsertValue(cell_id, 0.7);   // also see the colour mapping above
        }

        char nodenumberstring[1024];
        
        //sprintf(nodenumberstring,"%d",firstnodenum);
        sprintf(nodenumberstring,"%d",i+1);

        vtkVectorText *text = vtkVectorText::New();
        text->SetText(nodenumberstring);

        vtkPolyDataMapper *textmapper = vtkPolyDataMapper::New();
        textmapper->SetInput(text->GetOutput());

        Colour textcol;
        textcol.setcol(magcol);

        vtkFollower *textActor = vtkFollower::New(); 
        textActor->SetMapper(textmapper);
        textActor->SetScale(2,2,2);
        textActor->AddPosition( ncx, ncy, ncz );
        textActor->SetCamera(renderer->GetActiveCamera());
        textActor->GetProperty()->SetAmbient(0.9); // make text visible even if not lit
        textActor->GetProperty()->SetColor(textcol.r, textcol.g, textcol.b);

        renderer->AddActor(textActor);

        text->Delete();
        textmapper->Delete();
        textActor->Delete();


    } // node loop

  linedata->SetPoints(linepts);
  linepts->Delete();
  linedata->SetLines(cellarray);
  
  cellarray->Delete();
  linedata->GetCellData()->SetScalars(cellscalars);
  // mapper
  vtkPolyDataMapper *map = vtkPolyDataMapper::New();
  
  SetFocalDepthPlanes(map);
 
  map->SetLookupTable( lut );
  map->SetInput( linedata );

  linedata->Delete();
  // actor
  vtkActor *lines_actor = vtkActor::New();
  //lines_actor->GetProperty()->SetAmbient(2.0);
  //lines_actor->GetProperty()->SetDiffuse(2.0);
  //lines_actor->GetProperty()->SetSpecular(2.0);
  //lines_actor->GetProperty()->SetSpecularColor(1.0,1.0,1.0);
  lines_actor->GetProperty()->SetLineWidth(linewidths);
  lines_actor->SetMapper(map);
  map->Delete();
  //render
  renderer->AddActor(lines_actor);
  
  lut->Delete();
  lines_actor->Delete();

  

}


bool CometVtkVis::convert_to_vtkcoord(VTK_FLOAT_PRECISION &x, VTK_FLOAT_PRECISION &y, VTK_FLOAT_PRECISION &z)
{

    //ptheactin->nuc_to_world_rot.rotate(x, y, z); 
    //vtk_cam_rot.rotate(x, y, z); // bring rip to y-axis

    bool infocus = !(OptsSkipOutOfFocusPoints && fabs(x) > FOCALDEPTH);

    x *= voxelscalefactor; 
    y *= voxelscalefactor;
    z *= voxelscalefactor;

    return infocus;
}

void CometVtkVis::set_mean_posns()
{
  
  meanx = meany = meanz =0.0;

  if(!VTK_MOVE_WITH_BEAD) {
    meanx = -ptheactin->p_nuc->position.x; 
    meany = -ptheactin->p_nuc->position.y; 
    meanz = -ptheactin->p_nuc->position.z;
  }
  
  ptheactin->nuc_to_world_rot.rotate(meanx, meany, meanz);
  vtk_cam_rot.rotate(meanx, meany, meanz); 
  
  // stops bead 
  double keep_within_border;
  if( NUCSHAPE == nucleator::sphere )
    keep_within_border = 2*RADIUS;
  else
    keep_within_border = CAPSULE_HALF_LINEAR+(2*RADIUS);
  
  int beadminx = int(voxelscalefactor * (-keep_within_border - meanx) + ni/2 + 1);
  int beadminy = int(voxelscalefactor * (-keep_within_border - meany) + nj/2 + 1); 
  int beadminz = int(voxelscalefactor * (-keep_within_border - meanz) + nk/2 + 1); 
  int beadmaxx = int(voxelscalefactor * ( keep_within_border - meanx) + ni/2 + 1); 
  int beadmaxy = int(voxelscalefactor * ( keep_within_border - meany) + nj/2 + 1); 
  int beadmaxz = int(voxelscalefactor * ( keep_within_border - meanz) + nk/2 + 1); 
  
  movex=movey=movez=0;
  
  if(beadminx < 0)
    movex = -(beadminx);
  if(beadminy < 0)
    movey = -(beadminy);
  if(beadminz < 0)
    movez = -(beadminz);    
  
  if(beadmaxx > ni)
    movex = -(beadmaxx - ni);
  if(beadmaxy > nj)
    movey = -(beadmaxy - nj);
  if(beadmaxz > nk)
    movez = -(beadmaxz - nk);
  // -- ^^ Move to fcn
}


void CometVtkVis::addLinks()
{	
  // Move to fcn
  // temp: reset center:
  
  set_mean_posns();
  
  const int numcol = 256;

  // only used for strain coloring
  vtkLookupTable *lut = vtkLookupTable::New();
  lut->SetNumberOfTableValues(numcol);
  lut->SetRange(0.7, 1.0);
  lut->Build();
  
  Colour col;
  
  VTK_FLOAT_PRECISION rgba[4];
  
  

  if(OptsShadeLinks)
  {
      for(int i=0; i<numcol; i++) 
      {
        double value = (double)i/(double)(numcol-1);
        col.setcol(value);
        
        rgba[0] = col.r;
        rgba[1] = col.g;
        rgba[2] = col.b;

        if (VTK_SCALECOLOPACITY)
            rgba[3] = value;
        else
            rgba[3] = 1.0;	

        lut->SetTableValue(i, rgba);
      }
  }
  else
  {
    rgba[0] = 0.75;
    rgba[1] = 0.75;
    rgba[2] = 0.75;
    rgba[3] = 1.0;

    for(int i=0; i<numcol; i++) 
    {	
        lut->SetTableValue(i, rgba);
    }
  }
  
  // loop over the nodes
  VTK_FLOAT_PRECISION ncx,ncy,ncz; //n_pt[3];
  VTK_FLOAT_PRECISION lptx, lpty, lptz; //l_pt[3];
  vect testpos;
  vect nodeposvec;
  
  // use a cell array to store line data 
  vtkCellArray *cellarray = vtkCellArray::New();
  // with scalars
  vtkFloatArray *cellscalars = vtkFloatArray::New();  
  // made up of lines
  vtkPolyData *linedata = vtkPolyData::New();
  vtkPoints *linepts = vtkPoints::New();

  double force;

  //bool firstpointinfocus, secondpointinfocus; // used to reject links if both points are out of focal planes
  
  for(int i=0; i != ptheactin->highestnodecount; i++) 
  { 
    if (!ptheactin->node[i].polymer)
          continue;
    
    nodeposvec = ptheactin->node[i];

    ncx = ptheactin->node[i].x;
    ncy = ptheactin->node[i].y;
    ncz = ptheactin->node[i].z;		
    
    //firstpointinfocus = 
    convert_to_vtkcoord(ncx, ncy, ncz);
 
    if(!ptheactin->node[i].listoflinks.empty() && !VTK_NUC_LINKS_ONLY) 
    {
      // nodes thisnode = ptheactin->node[i];
      
      // loop over linked nodes
      // check this out if we use this function                          
      for(vector<links>::iterator link_i = ptheactin->node[i].listoflinks.begin(); 
	                             link_i != ptheactin->node[i].listoflinks.end();
	                           ++link_i) 
      {
        // assume links to nodes 'less' than us have already been added
        if( (*link_i).linkednodeptr->nodenum < i)
            continue;

        lptx = link_i->linkednodeptr->x;
        lpty = link_i->linkednodeptr->y;
        lptz = link_i->linkednodeptr->z;

        //secondpointinfocus = 
        convert_to_vtkcoord(lptx, lpty, lptz);

        //if (!firstpointinfocus && !secondpointinfocus)
        //    continue;  // both points out of focus, so skip link

        vect linkvec = nodeposvec - ptheactin->node[link_i->linkednodenumber];//*(link_i->linkednodeptr) ;

        force = link_i->forcesum / InterRecordIterations;
        //double distance = linkvec.length();     
        //link_i->getlinkforces(distance, force);

        double forcescaled = -force / LINK_BREAKAGE_FORCE;;

        //if (prob_to_bool(0.01)) cout << " " << forcescaled;

        if ( forcescaled * 100.0 < VTK_MIN_PLOT_LINK_FORCE_PCT)  // don't plot links with less than this mag
                continue;


        double magcol;

        if (COL_LINK_BY_DIRN)
        {   
            // dot product, and we don't care about sign, just angle                          
            double dirfactor = fabs ( linkvec.unitvec().dot(ptheactin->node[i].unit_vec_posn) );  
            magcol = dirfactor;

        }
        else
        {
            magcol = forcescaled;

            //double strain = fabs(distance-link_i->orig_dist) / link_i->orig_dist;    
            //double y = strain / LINK_BREAKAGE_STRAIN;
        }

        if ( magcol < 0.0 ) magcol = 0.0;
        if ( magcol > 1.0 ) magcol = 1.0;

        //magcol *= magcol; // square to get energy    
        magcol = magcol * 0.9 + 0.1; // prevent zeros because colorscheme makes them black
        //col.setcol(magcol);

        // create line for the link

        vtkIdType linept_ids[2];	
        linept_ids[0] = linepts->InsertNextPoint( ncx, ncy, ncz );
        linept_ids[1] = linepts->InsertNextPoint( lptx, lpty, lptz );
        vtkIdType cell_id = cellarray->InsertNextCell(2, linept_ids);


        // Set scalar for the line
        if(OptsShadeLinks && !ptheactin->node[i].testnode) // colour testnodes white
        {    
            cellscalars->InsertValue(cell_id, magcol);
        } 
        else 
        {
            cellscalars->InsertValue(cell_id, 0.7);   // also see the colour mapping above
        }

      } // links loop
    
    }

     if (ptheactin->node[i].stucktonucleator)
     {
        vect stuck_pos_world_frame = ptheactin->node[i].nucleator_stuck_position;;
        ptheactin->nuc_to_world_frame(stuck_pos_world_frame);

        vect displacement = ptheactin->node[i] - stuck_pos_world_frame;
        double distance = displacement.length();

        force = NUC_LINK_FORCE * distance;

        // note this is scaled by LINK_BREAKAGE_FORCE not NUC_LINK_BREAKAGE_FORCE, to keep colours consistant

        double magcol = force / LINK_BREAKAGE_FORCE;    // note: colour relative to normal link scale
        if ( (force / NUC_LINK_BREAKAGE_FORCE )* 100.0 < VTK_MIN_PLOT_LINK_FORCE_PCT) // only plot ones with this force or greater
            continue;

        //magcol = pow( magcol , 1 / COLOUR_GAMMA);	    
        magcol = magcol * 0.9 + 0.1; // prevent zeros because colorscheme makes them black
        //col.setcol(y);

        // create line for the link
        lptx = stuck_pos_world_frame.x;
        lpty = stuck_pos_world_frame.y;
        lptz = stuck_pos_world_frame.z;

        convert_to_vtkcoord(lptx, lpty, lptz);

        if (VTK_NUC_LINKS_ONLY)
        {   // if monitoring attachment only, amplify the length
            vect linkendpos = stuck_pos_world_frame + displacement * VTK_NUC_LINKS_ONLY_AMPLIFY;

            // and change colour to relative to nuc link breakage force

            magcol = force / NUC_LINK_BREAKAGE_FORCE;
            magcol = magcol * 0.9 + 0.1;

            ncx = linkendpos.x;
            ncy = linkendpos.y;
            ncz = linkendpos.z;

            convert_to_vtkcoord(ncx, ncy, ncz);

        }

        vtkIdType linept_ids[2];		
        linept_ids[0] = linepts->InsertNextPoint( ncx, ncy, ncz );
        linept_ids[1] = linepts->InsertNextPoint( lptx, lpty, lptz );
        vtkIdType cell_id = cellarray->InsertNextCell(2, linept_ids);

        if(OptsShadeLinks && !ptheactin->node[i].testnode) // colour testnodes white
        {
            cellscalars->InsertValue(cell_id, magcol);
        } 
        else 
        {
            cellscalars->InsertValue(cell_id, 0.7);   // also see the colour mapping above
        }	
            
     }

     //const bool VTK_PLOT_NUC_IMPACTS = false; // true;

     if (VTK_PLOT_NUC_IMPACTS)
     {


        vect displacement = ptheactin->node[i].nucleator_impacts * NODE_DIST_TO_FORCE / (double) InterRecordIterations ;
        double distance = displacement.length();

        force = distance;

        // note this is scaled by LINK_BREAKAGE_FORCE not NUC_LINK_BREAKAGE_FORCE, to keep colours consistant

        double magcol = force / LINK_BREAKAGE_FORCE;    // note: colour relative to normal link scale
        if ( (force / NUC_LINK_BREAKAGE_FORCE )* 100.0 < VTK_MIN_PLOT_LINK_FORCE_PCT) // only plot ones with this force or greater
            continue;

        //magcol = pow( magcol , 1 / COLOUR_GAMMA);	    
        magcol = magcol * 0.9 + 0.1; // prevent zeros because colorscheme makes them black
        //col.setcol(y);

        // create line for the link
        lptx = ptheactin->node[i].x;
        lpty = ptheactin->node[i].y;
        lptz = ptheactin->node[i].z;

        convert_to_vtkcoord(lptx, lpty, lptz);

        if (VTK_NUC_LINKS_ONLY)
        {   // if monitoring attachment only, amplify the length
            vect linkendpos = ptheactin->node[i] + displacement * VTK_NUC_LINKS_ONLY_AMPLIFY;

            // and change colour to relative to nuc link breakage force

            magcol = force / NUC_LINK_BREAKAGE_FORCE;
            magcol = magcol * 0.9 + 0.1;

            ncx = linkendpos.x;
            ncy = linkendpos.y;
            ncz = linkendpos.z;

            convert_to_vtkcoord(ncx, ncy, ncz);

        }

        vtkIdType linept_ids[2];		
        linept_ids[0] = linepts->InsertNextPoint( ncx, ncy, ncz );
        linept_ids[1] = linepts->InsertNextPoint( lptx, lpty, lptz );
        vtkIdType cell_id = cellarray->InsertNextCell(2, linept_ids);

        if(OptsShadeLinks && !ptheactin->node[i].testnode) // colour testnodes white
        {
            cellscalars->InsertValue(cell_id, magcol);
        } 
        else 
        {
            cellscalars->InsertValue(cell_id, 0.7);   // also see the colour mapping above
        }	
            
     }

    } // node loop

  linedata->SetPoints(linepts);
  linepts->Delete();
  linedata->SetLines(cellarray);
  
  cellarray->Delete();
  linedata->GetCellData()->SetScalars(cellscalars);
  // mapper
  vtkPolyDataMapper *map = vtkPolyDataMapper::New();
  
  SetFocalDepthPlanes(map);
 
  map->SetLookupTable( lut );
  map->SetInput( linedata );

  linedata->Delete();
  // actor
  vtkActor *lines_actor = vtkActor::New();
  //lines_actor->GetProperty()->SetAmbient(2.0);
  //lines_actor->GetProperty()->SetDiffuse(2.0);
  //lines_actor->GetProperty()->SetSpecular(2.0);
  //lines_actor->GetProperty()->SetSpecularColor(1.0,1.0,1.0);
  lines_actor->GetProperty()->SetLineWidth(linewidths);
  lines_actor->SetMapper(map);
  map->Delete();
  //render
  renderer->AddActor(lines_actor);
  
  lut->Delete();
  lines_actor->Delete();

}

void CometVtkVis::SetFocalDepthPlanes(vtkPolyDataMapper *map)
{    // sets the mapper clipping planes to reject data outside of distance of FOCALDEPTH
     // above and below the nucleator (in x direction)
  

  vect focdepposvec = vect(-FOCALDEPTH*voxelscalefactor,0,0);

  ptheactin->sym_break_rotation_to_xy_plane.inverse().rotate(focdepposvec);

  //// the planes are focdepposx above and below the nucleator
  vect nucpos=ptheactin->p_nuc->position * voxelscalefactor; 

  vect planeorigin1 = nucpos + focdepposvec;
  vect planeorigin2 = nucpos - focdepposvec;


  map->RemoveAllClippingPlanes();

  vtkPlane* newplane = vtkPlane::New();
  newplane->SetOrigin(  planeorigin1.x, planeorigin1.y, planeorigin1.z );
  newplane->SetNormal( -focdepposvec.x,-focdepposvec.y,-focdepposvec.z );
  map->AddClippingPlane( newplane );
  newplane->Delete();

  vtkPlane* newplane2 = vtkPlane::New();
  newplane2->SetOrigin(  planeorigin2.x, planeorigin2.y, planeorigin2.z );
  newplane2->SetNormal(  focdepposvec.x, focdepposvec.y, focdepposvec.z );
  map->AddClippingPlane( newplane2 );
  newplane2->Delete();
}

// ML FIXME:  This is wrong, sort out a better method for mean strain
double CometVtkVis::getMeanNodeLinkForce(const int id) 
{
    // loop over the links  
    double strain = 0;
    int n_links = 0;
    double distance;
    vect displacement;
    vect nodeposvec = ptheactin->node[id];
    for(vector<links>::iterator i=ptheactin->node[id].listoflinks.begin(); 
	i!=ptheactin->node[id].listoflinks.end(); i++ ) {	 
	displacement = nodeposvec - *(i->linkednodeptr);
	distance = displacement.length();      
	strain = distance / i->orig_dist;
	++n_links;
    }
    if(n_links != 0)
	strain = strain/n_links;
  
    return strain; 
}

void CometVtkVis::addLight()
{
    //vtkLight *light = vtkLight::New();
    ////light->SetLightTypeToCameraLight();
    ////light->SetFocalPoint(0, 0, 0);
    //light->SetPosition(0, 0, 0);
    //renderer->AddLight(light);
    //light->Delete();

	// remove random lights that may have appeared from nowhere

    renderer->SetAmbient(0,0,0);

	renderer->GetLights()->RemoveAllItems();

    vtkLightCollection *lights = renderer->GetLights();
    int numlights = lights->GetNumberOfItems();
    vtkLight *light_to_remove;
    lights->InitTraversal();
    for(int i=0; i<numlights; ++i) 
    {
        light_to_remove = lights->GetNextItem();
 	    renderer->RemoveLight(light_to_remove);
    }
    // and still there's a ******* headlight somewhere that I can't delete!

    // N.B. also there is an ambient setting for the object---set in the add nucleator function

	// add our own lights

    vect campos;

    renderer->GetActiveCamera()->GetPosition(campos.x,campos.y,campos.z);
    renderer->GetActiveCamera()->ViewingRaysModified();
    campos-= ptheactin->p_nuc->position;


    
    vect l1pos=campos * 1.3;
    vect l2pos=campos * 1.3;
    vect l3pos=campos * -2.6;

    rotationmatrix rot1, rot2, rot3;
    
    rot1.rotatematrix(-40 * PI / 180 , zaxis);
    rot1.rotatematrix(50 * PI / 180 , yaxis);
    rot1.rotate(l1pos);
    
    rot2.rotatematrix(40 * PI / 180 , zaxis);
    rot2.rotatematrix(-10 * PI / 180 , yaxis);
    rot2.rotate(l2pos);

    rot3.rotatematrix(40 * PI / 180 , zaxis);
    rot3.rotatematrix(-10 * PI / 180 , yaxis);
    rot3.rotate(l3pos);

    l1pos += ptheactin->p_nuc->position;
    l2pos += ptheactin->p_nuc->position;
    l3pos += ptheactin->p_nuc->position;


	vtkLight *light1 = vtkLight::New();
	light1->SetIntensity(0.9);
	light1->SetColor(1,0.7,0.7);
    light1->SetPosition(l1pos.x, l1pos.y, l1pos.z);
    renderer->AddLight(light1);
    light1->Delete();

    vtkLight *light2 = vtkLight::New();                                                       
	light2->SetIntensity(0.8);
	light2->SetColor(0.6,0.6,1.0);
    light2->SetPosition(l2pos.x, l2pos.y, l2pos.z);
    renderer->AddLight(light2);
    light2->Delete();

    vtkLight *light3 = vtkLight::New();                                                       
	light3->SetIntensity(0.8);
	light3->SetColor(0.4,0.4,1.0);
    light3->SetPosition(l3pos.x, l3pos.y, l3pos.z);
    renderer->AddLight(light3);
    light3->Delete();

}

void CometVtkVis::setProjection()
{
    vect origin(0,0,0);
    setProjection(origin,origin);
}

void CometVtkVis::setProjection(vect & cameraposition,vect & cameratarget)
{
    
    vect camerapos;
    vect focalpoint; 

    if (VTK_MOVE_WITH_BEAD)
    {
		camerapos  = ptheactin->p_nuc->position * voxelscalefactor;
        focalpoint = ptheactin->p_nuc->position * voxelscalefactor; 
	} else
    {
		camerapos  = cameraposition * voxelscalefactor;
        focalpoint = cameratarget   * voxelscalefactor;
	}

    

    // renderer->ResetCamera();

    renderer->GetActiveCamera()->SetFocalPoint(focalpoint.x, focalpoint.y, focalpoint.z);
  
    if (VIS_PARALLELPROJECTION)
        renderer->GetActiveCamera()->ParallelProjectionOn(); // ParallelProjectionOn();
    else
        renderer->GetActiveCamera()->ParallelProjectionOff();

    renderer->GetActiveCamera()->SetViewAngle(VTK_VIEWANGLE);
    // FIXME: ML
    // should scale properly here to a value linked to the render setup
    renderer->GetActiveCamera()->SetParallelScale(p_scale);
    //renderer->ResetCamera();
  
    // this sets where camera is relative to the bead

    viewupvect = vect(0,0,-1);

    if (OptsRenderProjection == X )
    {
        vtk_cam_rot = ptheactin->sym_break_rotation_to_xy_plane.inverse();
    }   
    else if (OptsRenderProjection == Y )
    {
        vtk_cam_rot = ptheactin->sym_break_rotation_to_xy_plane.inverse();
        vtk_cam_rot.rotatematrix(0,PI/2,0);
    }
    else if ( OptsRenderProjection == Z )
    {
        vtk_cam_rot = ptheactin->sym_break_rotation_to_xy_plane.inverse();
        vtk_cam_rot.rotatematrix(0,0,-PI/2);

    }
    else if ( OptsRenderProjection == RIP )
    {
        vtk_cam_rot = ptheactin->sym_break_rotation_to_zaxis.inverse();	  // note using different rotation matrix!

        vtk_cam_rot.rotatematrix(0,VTK_RIP_Z_ANGLE*(PI/180),0); // angle of view

    }
    else 
    {
      cout << "!ERROR: unknown projection:" << OptsRenderProjection << endl;
    }

    // set position of the camera relative to the origin
    vect camera_posn_vect(-radius_pixels*OptsCameraDistMult,0,0);

    vtk_cam_rot.rotate(camera_posn_vect);
    camera_posn_vect += camerapos;

    vtk_cam_rot.rotate(viewupvect);

    renderer->GetActiveCamera()->SetPosition(camera_posn_vect.x,camera_posn_vect.y,camera_posn_vect.z);
    renderer->GetActiveCamera()->SetViewUp(viewupvect.x, viewupvect.y, viewupvect.z);
    renderer->GetActiveCamera()->ComputeViewPlaneNormal();
    renderer->ResetCameraClippingRange();

    //renderer->ResetCamera();

}

void CometVtkVis::setOptions()
{
    ifstream param("cometparams.ini"); 
    if(!param) 
    {
	cerr << "Cannot open cometparams.ini" << endl << endl;
	exit(EXIT_FAILURE);
    }
    
    string buffer;
    while (getline(param, buffer)) 
    { 
	istringstream ss(buffer);
	string tag, value;
	ss >> tag >> std::ws;
	if(tag.size() == 0 || tag[0] == '#')
	    // skip empty line or comment
	    continue;
     
    if(tag == "VIS_VTK_HIGHQUAL") 
	{ 
	    ss >> value;
	    VTK_HIGHQUAL = getBoolOpt(value);
	    continue;
	}

	//if(tag == "VIS_INTERACTIVE") 
	//{ 
	//    ss >> value;
	//    OptsInteractive = getBoolOpt(value);
	//    continue;
	//}
      
	if(tag == "VIS_NUCLEATOR") 
	{
	    ss >> value;
	    OptsRenderNucleator = getBoolOpt(value);
	    continue;
	}
      
	if(tag == "VIS_NODES") 
	{
	    ss >> value;
	    OptsRenderNodes = getBoolOpt(value);
	    continue;	  
	}
	if(tag == "VIS_LINKS") 
	{
	    ss >> value;
	    OptsRenderLinks = getBoolOpt(value);
	    continue;
	}
	if(tag == "VIS_SHADELINKS") 
	{
	    ss >> value;
	    OptsShadeLinks = getBoolOpt(value);
	    continue;
	}      
	if(tag == "VIS_VOLUMENODES") 
	{
	    ss >> value;
	    OptsVolumeRenderNodes = getBoolOpt(value);
	    continue;
	}
	if(tag == "VIS_ISONODES") 
	{
	    ss >> value;
	    OptsIsoRenderNodes = getBoolOpt(value);
	    continue;
	}    
	if(tag == "VIS_TRACKS") 
	{
	    ss >> value;
	    OptsRenderTracks = getBoolOpt(value);
	    continue;
	}
	if(tag == "VIS_TEXT") 
	{
	    ss >> value;
	    OptsRenderText = getBoolOpt(value);
	    continue;
	}
	if(tag == "VIS_PROJECTION") 
	{
	    ss >> value;
	    OptsRenderProjection = getProjectionOpt(value);
	    continue;
	}
	if(tag == "VIS_VOXELSCALE") 
	{
	    ss >> voxel_scale;
	    continue;
	}
	if(tag == "VIS_NI-NJ-NK") 
	{
	    ss >> ni >> nj >> nk;
	    continue;
	}
	if(tag == "VIS_NUCOPACITY") 
	{
	    ss >> nuc_opacity;
	    continue;
	}
	if(tag == "VIS_VXISCALE") 
	{
	    ss >> vx_intensity_scale;
	    continue;
	}
	if(tag == "VIS_FILEPREFIX") 
	{
	    ss >> file_prefix;
	    continue;
	}
	if(tag == "VIS_NORMALISEFRAMES") 
	{
	    ss >> value;
	    OptsNormaliseFrames = getBoolOpt(value);
	    continue;
	}
	if(tag == "VIS_PSCALE") 
	{
	    ss >> p_scale;
	    continue;
	}

    if(tag == "VIS_CAMERADISTMULT") 
	{
	    ss >> OptsCameraDistMult;
	    continue;
	}
    if(tag == "VIS_LINETHICKNESS") 
	{
	    ss >> VIS_LINETHICKNESS;
	    continue;
	}
    if(tag == "VIS_SKIPOUTOFFOCUS") 
        {
	    ss >> value;
	    OptsSkipOutOfFocusPoints = getBoolOpt(value);
	    continue;
	} 
    if(tag == "VIS_PARALLELPROJECTION") 
        {
	    ss >> value;
	    VIS_PARALLELPROJECTION = getBoolOpt(value);
	    continue;
	} 
    if(tag == "VIS_USENUCTEXMAP") 
        {
	    ss >> value;
	    OptsUseNucTextureMap = getBoolOpt(value);
	    continue;
	}
    }  

    
}

bool CometVtkVis::getBoolOpt(const string &value) {
    // if(value=="true" || value == "TRUE" || value == "T" || value = "1")
    if(value.compare("true")==0)
	return true;
    else
	return false;
}

CometVtkVis::OptProjectionType CometVtkVis::getProjectionOpt(const string &value)
{
    if(value.compare("x")==0)
	return X;
    else if(value.compare("y")==0)
	return Y;
    else if(value.compare("z")==0)
	return Z;
    else if(value.compare("rip")==0)
	return RIP;
    else {
	cerr << "unknown projection type:" << value << endl;
	return NONE;
    }
}

void CometVtkVis::reportOptions()
{   
    cout << "OptsInteractive          = " << POST_VTK_VIEW          << endl;
    cout << "OptsRenderNucleator      = " << OptsRenderNucleator      << endl;
    cout << "OptsRenderNodes          = " << OptsRenderNodes          << endl;
    cout << "OptsRenderLinks          = " << OptsRenderLinks          << endl;
    cout << "OptsShadeLinks           = " << OptsShadeLinks           << endl;
    cout << "OptsVolumeRenderNodes    = " << OptsVolumeRenderNodes    << endl;
    cout << "OptsIsoRenderNodes       = " << OptsIsoRenderNodes       << endl;
    cout << "OptsRenderTracks           = " << OptsRenderTracks           << endl;
    cout << "OptsRenderText           = " << OptsRenderText           << endl;
    cout << "OptsRenderProjection     = " << OptsRenderProjection     << endl;
    cout << "OptsNormaliseFrames      = " << OptsNormaliseFrames      << endl;
    cout << "voxel_scale              = " << voxel_scale              << endl;
    cout << "ni nj nk                 = " << ni<<" "<<nj<<" "<< nk    << endl;
    cout << "vx intensity scale       = " << vx_intensity_scale       << endl;
    cout << "file_prefix              = " << file_prefix              << endl;
    cout << "projection_scale         = " << p_scale                  << endl;
    cout << "CameraDistMult           = " << OptsCameraDistMult       << endl;
    cout << "OptsSkipOutOfFocusPoints = " << OptsSkipOutOfFocusPoints << endl;
    cout << "OptsUseNucTextureMap = " << OptsUseNucTextureMap << endl;
}

#endif
