# Supplementary material for: In Silico Reconstitution of Actin-Based Symmetry Breaking and Motility
Source: PLoS Biol. 2009 Sep 22;7(9):e1000201. doi: 10.1371/journal.pbio.1000201 (PMC2738636; doi:10.1371/journal.pbio.1000201)
Supplement: Protocol S2 — Source code and parameter control file (under GPL open source license). (comet_src_v0.2.zip) (0.34 MB ZIP) [file pbio.1000201.s023.zip › comet/gthreadtaskteam.cpp]

/*

    comet - an actin-based motility simulator
    Copyright (C) 2009 Mark J Dayel

    This program is free software: you can redistribute it and/or modify
    it under the terms of the GNU General Public License as published by
    the Free Software Foundation, either version 3 of the License, or
    (at your option) any later version.

    This program is distributed in the hope that it will be useful,
    but WITHOUT ANY WARRANTY; without even the implied warranty of
    MERCHANTABILITY or FITNESS FOR A PARTICULAR PURPOSE.  See the
    GNU General Public License for more details.

    You should have received a copy of the GNU General Public License
    along with this program.  If not, see <http://www.gnu.org/licenses/>

    When using the code in academic work please cite Dayel et al. 2009 
    and include any modifications to the source code with the published work.

*/

#include "gthreadtaskteam.h"

#include <assert.h>
#include <cmath>
#include <iostream>
#include <iomanip>
#include <sstream>

taskteam::taskteam()
{
    int err;
    
    // set predicates
    err = pthread_mutex_init(&mutex, NULL);
    if(err != 0){
		std::cerr << "mutex initialisation error" << std::endl;
    }
    err = pthread_cond_init(&start, NULL);
    if(err != 0){
		std::cerr << "cond initialisation error" << std::endl;
    }
    err = pthread_cond_init(&finish, NULL);
    if(err != 0){
		std::cerr << "cond initialisation error" << std::endl;
    }
    ready = false;
    taskfcn = NULL;
    
    // timing
    ftime(&starttime);
    ntaskteam_runs = 0;
}


taskteam::~taskteam()
{
    std::cout << "destroyed taskteam :" << get_teamid() << std::endl;
    showtimings();
}


void taskteam::set_teamid()
{
    if( !team_id.empty() ){
	this->team_id = team_id;
    }
}

std::string taskteam::get_teamid()
{
    if(!team_id.empty()) {
	return team_id;
    } else {
	std::stringstream ss;
	ss << this;
	return ss.str();
    };
}

void taskteam::showtimings()
{
    // timing
    ftime(&endtime);
    std::cout << " taskteam " << get_teamid() << " total runtime: "
	      << elapsedtime(starttime, endtime) << std::endl;
    
    std::cout << "  " << workers.size() << " threads were used" << std::endl
	      << "  the task ran " << ntaskteam_runs << " times" << std::endl
	      << "  thread cumulative timings were as follows:" << std::endl
	      << "\tid,\t\tt(s)\tr" << std::endl;
    
    for(std::map<pthread_t, double>::const_iterator it = cumulativetimes.begin();
	it != cumulativetimes.end(); ++it) {
	std::cout << "\t" << it->first 
		  << "\t" << cumulativetimes[it->first]
		  << "\t" <<  cumulativeruns[it->first]
		  << std::endl;
    }
    
}

void taskteam::lockteam()
{
    int err;
    err = pthread_mutex_lock(&mutex);
    // FIXME: Throw an exception here
    if(err != 0){
	std::cerr << "lock team mutex error" << std::endl;
    }
}

void taskteam::unlockteam()
{
    int err;
    err = pthread_mutex_unlock(&mutex);
    // FIXME: Throw an exception here
    if(err != 0){
	std::cerr << "unlock team mutex error" << std::endl;
    }
}

void taskteam::set_taskfcn(void* (*ataskfcn)(void *args, pthread_mutex_t *mutex))
{
    assert(ataskfcn!=NULL);
    taskfcn = ataskfcn;
}

void taskteam::add_task(void* arg)
{
    lockteam();
    assert(arg!=NULL);
    tasks.push(arg); // add the relevant args
    unlockteam();
}

void taskteam::clear_tasks()
{
    lockteam();
    while(!tasks.empty()) {
    	tasks.pop();
    }
    unlockteam();
}

void taskteam::create_team(const int num_workerthreads)
{        
    lockteam();
    workers.resize(num_workerthreads);
    assert(workers.size() == (size_t)num_workerthreads);
    
    for(int i=0; i<num_workerthreads; ++i){
    	pthread_t thread;
	int err = pthread_create(&thread, NULL,
				 taskteam::wrapper_do_thread_work,
				 this);
	if(err != 0){
	    std::cerr << "Error creating pthread" << std::endl;
	}
	workers[i] = thread;
    }
    
    unlockteam();
}

int taskteam::do_work()
{
    // ! ! ! ! wait if there are threads working ??
    lockteam();
    assert(taskfcn != NULL);

    timeb teamstart;
    ftime(&teamstart);
    std::cout << "-- Task team starting" << std::endl;
    
    ntasks_todo = tasks.size();;
    ready = true;
    int err = pthread_cond_broadcast(&start);
    if(err != 0){
	std::cerr << "error starting the team" << std::endl;
    }
    
    while( !tasks.empty() ) {
	err = pthread_cond_wait(&finish, &mutex);
	if(err != 0){
	    std::cerr << "error waiting for work" << std::endl;
	}
    }
    ntaskteam_runs++;
    timeb teamend;
    ftime(&teamend);
    //std::cout.setf(std::ios::scientific, std::ios::floatfield);
    std::cout << "-- Task team finished "
    	      << ", taking " << std::setprecision(4) 
	      << elapsedtime(teamstart, teamend) 
    	      << "s" <<std::endl;
    
    ready = false;
    unlockteam();
    
    assert( tasks.empty() );
    assert( ntasks_todo == 0 );
    
    return 0;
}

void* taskteam::wrapper_do_thread_work(void *my_this)
{
    
    taskteam* the_team = (taskteam*) my_this;    
    the_team->do_thread_work(NULL);
    
    return NULL;
}

void* taskteam::do_thread_work(void* arg)
{
    int err;
    
    while(true) {
	
	lockteam();	
	// wait until there is some work to do
	while( !ready || tasks.empty() ) {
	    // cout << this << " waiting for start " << threads_ready << std::endl;
	    err = pthread_cond_wait(&start, &mutex);
	    if(err != 0){
		std::cerr << "start error" << std::endl;
	    }
	}
	
	// get the next work unit
	void * task_arg = tasks.front();
	tasks.pop();
	
	// Call the fcn to perform the task
	timeb taskstart;
	ftime(&taskstart);
	
	std::cout << "  Executing in thread ("  << pthread_self() << ") "  
		  << " task:" << task_arg 
		  << std::endl;
	unlockteam();
	
	taskfcn(task_arg, &mutex);
	
	timeb taskend;
	ftime(&taskend);
	double timetaken = elapsedtime(taskstart, taskend);
	
	if(cumulativetimes.find(pthread_self()) == cumulativetimes.end() ){
	    cumulativetimes[pthread_self()] = timetaken;
	    cumulativeruns[pthread_self()]  = 1;
	} else {
	    cumulativetimes[pthread_self()] += timetaken;
	    cumulativeruns[pthread_self()]++;
	}
	
	
	lockteam();
	std::cout << "  Finished in thread  ("  << pthread_self() << ") "  
		  << " task:" << task_arg
		  << ", taking " << timetaken << "s" <<std::endl;
	
	ntasks_todo--;
	// check if all the work is done
	// not same as tasks.empty(), as tasks can be in process
	// of executing.
	if( ntasks_todo == 0 ) {
	    // indicate that we are done
	    err = pthread_cond_broadcast(&finish);
	    if(err != 0){
		std::cerr << "finish error" << std::endl;
	    }
	}
	unlockteam();	
    }
    
    return NULL;
}

double taskteam::elapsedtime(timeb start, timeb end)
{
    return
	( double(end.time) + ( double(end.millitm) / 1000.0)) -
	( double(start.time) + ( double(start.millitm) / 1000.0 ));
}


// - - - - - - - - - - - - - - - - - - - - - - - - - - - - - - - - - 
// delay function
/*
double f(double x) {
    // do some meaningless work
    for (int i=0;i<5000;++i)
	x = pow(cos(x/(i*2.0)),3);
    return x;
}

// Task A
typedef struct task_a_arg_t {
	int thread_id;
	int bgn_indx;
	int end_indx;
	std::vector<int> *array;
} task_a_arg;


void* task_fcn_a(void* arg)
{
    // cast arg
    task_a_arg *data;
    data = (task_a_arg*) arg;

    // - - - DO WORK
    // cout << "Work A] Thread:" << data->thread_id << " started "
    // 	    <<"(begin, end) :("
    //      << data->bgn_indx << ","
    //      << data->end_indx << ")"
    //      << std::endl;
    
    // ignore this, just simulate some work.
    // loop with some make-work
    for(int i=data->bgn_indx; i<data->end_indx; ++i){
		(*data->array)[i] += 5;
		f(3);
    }
    
    return NULL;
}

// Task B
typedef struct task_b_arg_t {
	int thread_id;
	int bgn_indx;
	int end_indx;
	std::vector<int> *array;
} task_b_arg;

void* task_fcn_b(void* arg)
{
    // cast arg
    task_a_arg *data;
    data = (task_a_arg*) arg;
    
    // - - - DO WORK
    // cout << "Work B] Thread:" << data->thread_id << " started "
    //	 <<"(begin, end) :("
    //   << data->bgn_indx << ","
    //   << data->end_indx << ")"
    //   << std::endl;
    
    // ignore this, just simulate some work.
    // loop with some make-work
    for(int i=data->bgn_indx; i<data->end_indx; ++i){
	(*data->array)[i] += 7;
	f(3);
    }
    
    return NULL;
}
 
// - MAIN - - - - - - - - - - - - 
void sout_array(std::vector<int> & array){
    // write output to show some work was done
    int nout = 5;
    for(int i=0; i<nout; ++i){
	
	int tst_indx = (int)(array.size() / nout)*i + 2;
	std::cout << "array (" << tst_indx << ") "
	     << array[tst_indx] << std::endl;
    }    
}

int main(int argc, char* argv[])
{	
    if (argc < 2) {
		std::cout << "Usage:" << argv[0] << " n_threads" << std::endl;
		return 1;
    }
    int num_workers = atoi(argv[1]);
    
    taskteam tteam_a;
    tteam_a.set_taskfcn(&task_fcn_a);
    
    const int array_size = 1500;
    std::vector<int> array(array_size);
    for(int i=0; i<array_size; ++i){
		array[i] = i;
    }
    
    std::cout << "Thread test using " << num_workers 
    		  << " thread(s)." << std::endl;
    int workunit = array_size / num_workers;
    
    // init the thread args
    task_a_arg targs_a[num_workers];
    for(int i=0; i<num_workers; ++i){
		targs_a[i].bgn_indx = i * workunit;
		targs_a[i].end_indx = (i+1) * workunit; // NB < end_indx
	
		targs_a[i].thread_id = (i);
		targs_a[i].array = &array;
	
		if( i==num_workers-1 ) {
	    	targs_a[i].end_indx = array.size();
		}			
    }
    
    std::cout << "Creating threads." << std::endl;
    
    tteam_a.create_team(num_workers);
    
    for (int i=0; i<num_workers; ++i){
		tteam_a.add_task(&targs_a[i]);
    }    
    tteam_a.do_work();
    std::cout << "a) done." << std::endl;
    sout_array(array);

    // do B
    taskteam tteam_b;
    tteam_b.set_taskfcn(task_fcn_b);
    std::cout << "Creating B threads." << std::endl;
    tteam_b.create_team(num_workers);
    
    // init the thread args
    task_b_arg targs_b[num_workers];
    for(int i=0; i<num_workers; ++i){
		targs_b[i].bgn_indx = i * workunit;
		targs_b[i].end_indx = (i+1) * workunit; // NB < end_indx
	
		targs_b[i].thread_id = (i);
		targs_b[i].array = &array;
	
		if( i==num_workers-1 ) {
	    	targs_b[i].end_indx = array.size();
		}			
		
		tteam_b.add_task(&targs_b[i]);
    }
        
    tteam_b.do_work();
    std::cout << "b) done." << std::endl;
    sout_array(array);
    
    std::cout << "All done." << std::endl;
    return 0;
}
*/
