# Supplementary material for: In Silico Reconstitution of Actin-Based Symmetry Breaking and Motility
Source: PLoS Biol. 2009 Sep 22;7(9):e1000201. doi: 10.1371/journal.pbio.1000201 (PMC2738636; doi:10.1371/journal.pbio.1000201)
Supplement: Protocol S2 — Source code and parameter control file (under GPL open source license). (comet_src_v0.2.zip) (0.34 MB ZIP) [file pbio.1000201.s023.zip › comet/kbhit.h]

// from http://sxs.thexdershome.com/programming/kbhit.html

#ifndef KBHITh
#define KBHITh

#include <termios.h>

class keyboard
{
public:

     keyboard();
    ~keyboard();
    int kbhit();
    int getch();

private:

    struct termios initial_settings, new_settings;
    int peek_character;

};

#endif
