# Supplementary material for: In Silico Reconstitution of Actin-Based Symmetry Breaking and Motility
Source: PLoS Biol. 2009 Sep 22;7(9):e1000201. doi: 10.1371/journal.pbio.1000201 (PMC2738636; doi:10.1371/journal.pbio.1000201)
Supplement: Protocol S2 — Source code and parameter control file (under GPL open source license). (comet_src_v0.2.zip) (0.34 MB ZIP) [file pbio.1000201.s023.zip › comet/khbit.cpp]

// copied from http://sxs.thexdershome.com/programming/kbhit.html

#include "kbhit.h"
#include <unistd.h> // read()

keyboard::keyboard()
{
    tcgetattr(0,&initial_settings);
    new_settings = initial_settings;
    new_settings.c_lflag &= ~ICANON;
    new_settings.c_lflag &= ~ECHO;
    new_settings.c_lflag &= ~ISIG;
    new_settings.c_cc[VMIN] = 1;
    new_settings.c_cc[VTIME] = 0;
    tcsetattr(0, TCSANOW, &new_settings);
    peek_character=-1;
}

keyboard::~keyboard()
{
    tcsetattr(0, TCSANOW, &initial_settings);
}

int keyboard::kbhit()
{
unsigned char ch;
int nread;

    if (peek_character != -1) return 1;
    new_settings.c_cc[VMIN]=0;
    tcsetattr(0, TCSANOW, &new_settings);
    nread = read(0,&ch,1);
    new_settings.c_cc[VMIN]=1;
    tcsetattr(0, TCSANOW, &new_settings);

    if (nread == 1)
    {
        peek_character = ch;
        return 1;
    }
    return 0;
}

int keyboard::getch()
{
char ch;

    if (peek_character != -1)
    {
        ch = peek_character;
        peek_character = -1;
    } 
    else 
        ssize_t size = read(0,&ch,1);

    return ch;
}
