# Supplementary material for: In Silico Reconstitution of Actin-Based Symmetry Breaking and Motility
Source: PLoS Biol. 2009 Sep 22;7(9):e1000201. doi: 10.1371/journal.pbio.1000201 (PMC2738636; doi:10.1371/journal.pbio.1000201)
Supplement: Protocol S2 — Source code and parameter control file (under GPL open source license). (comet_src_v0.2.zip) (0.34 MB ZIP) [file pbio.1000201.s023.zip › comet/loadavr]

#!/usr/local/bin/bash

# Set up limit below
NOTIFY="0.3"

# admin user email id
EMAIL="markdayel@gmail.com"


# Os Specifc tweaks do not change anything below ;)
OS="$(uname)"
echo $OS
TRUE="1"
if [ "$OS" == "FreeBSD" ]; then
        TEMPFILE="$(mktemp /tmp/$(basename $0).tmp.XXX)"
     FTEXT='load averages:'
elif [ "$OS" == "Linux" ]; then
        TEMPFILE="$(mktemp)"
     FTEXT='load average:'
elif [ "$OS" == "OSF1" ]; then
        TEMPFILE="$(mktemp)"
     FTEXT='load average:'
fi

# Look if it crossed limit
# compare it with last 15 min load average


# get first 5 min load
uptime="$(uptime)"
F1M="$(echo $uptime | awk -F "$FTEXT" '{ print $2 }' | cut -d, -f1)"
# 10 min
F5M="$(echo $uptime | awk -F "$FTEXT" '{ print $2 }' | cut -d, -f2)"
# 15 min
F15M="$(echo $uptime | awk -F "$FTEXT" '{ print $2 }' | cut -d, -f3)"

RESULT=$(echo "$F1M < $NOTIFY" | bc)

echo "Load Average: $F1M"


while [ "$RESULT" != "$TRUE" ]
do
sleep 60

uptime="$(uptime)"
F1M="$(echo $uptime | awk -F "$FTEXT" '{ print $2 }' | cut -d, -f1)"
# 10 min
F5M="$(echo $uptime | awk -F "$FTEXT" '{ print $2 }' | cut -d, -f2)"
# 15 min
F15M="$(echo $uptime | awk -F "$FTEXT" '{ print $2 }' | cut -d, -f3)"

RESULT=$(echo "$F1M < $NOTIFY" | bc)

echo "Load Average: $F1M"


done

# if so send an email
if [ "$RESULT" == "$TRUE" ]; then
	# Subject for email
	SUBJECT="Alert $(hostname) load average $F15M"
        echo "Sending Email" 


	# mail message
	# keep it short coz we may send it to page or as an short message (SMS)
	echo "Load average Crossed allowed limit $NOTIFY." >> $TEMPFILE
	echo "Hostname: $(hostname)" >> $TEMPFILE
	echo "Local Date & Time : $(date)" >> $TEMPFILE	
	echo "load average 5 mins: $F1M" >> $TEMPFILE
	echo "load average 10 mins: $F5M" >> $TEMPFILE
	echo "load average 15 mins: $F15M" >> $TEMPFILE


        mail -s "$SUBJECT" "$EMAIL" < $TEMPFILE

fi


# remove file
rm -f $TEMPFILE
