# Supplementary material for: In Silico Reconstitution of Actin-Based Symmetry Breaking and Motility
Source: PLoS Biol. 2009 Sep 22;7(9):e1000201. doi: 10.1371/journal.pbio.1000201 (PMC2738636; doi:10.1371/journal.pbio.1000201)
Supplement: Protocol S2 — Source code and parameter control file (under GPL open source license). (comet_src_v0.2.zip) (0.34 MB ZIP) [file pbio.1000201.s023.zip › comet/makefile.alpha]

PROG = comet
SRCS = actin.cpp Colour.cpp comet.cpp links.cpp nodes.cpp \
       nucleator.cpp rotationmatrix.cpp segments.cpp \
       kbhit.cpp threadedtaskqueue.cpp
OBJS = $(SRCS:.cpp=.o)
#LIBS =  -lcxml -lpthread -lnuma
LIBS =  -lpthreads -lpthread -lm
#/usr/lib/librt.a
#debug
#CXXFLAGS = -arch ev7 
#CXXFLAGS = -arch ev68
#           -fast -inline speed -gall -std gnu \
#          -D__USE_STD_IOSTREAM -w0 -pthread -d \
# -pg

# -D_NUMA
# normal:
#CXXFLAGS = -O3 -arch ev68
#CXXFLAGS = -O3 -arch ev7

CXXFLAGS = -O3 -arch ev68 \
        -fast -std gnu \
        -D__USE_STD_IOSTREAM -w0 -pthread -d \
        -DNDEBUG -accept restrict_keyword -model ansi \
        -noexceptions -nortti \
        -nocleanup -non_shared
# -DNOKBHIT
#        -inline speed
#        -om 

# -inline speed
# -D_NUMA
# -tune ev7
# profile:
#CXXFLAGS = -O5 -arch ev67 -fast -std gnu \
#           -D__USE_STD_IOSTREAM -w0 -pthread -d -gall -pg
#CXXFLAGS = -O5 -arch ev67 -inline all -fast -std gnu \
#           -D__USE_STD_IOSTREAM -w0 -pthread
#CXXFLAGS = -arch ev67 -fp_reorder -fast -std gnu \
#            -D__USE_STD_IOSTREAM -w0 -pthread -d -pg -gall -noinline
#CXXFLAGS = -O5 -fp_reorder -std strict_ansi -w0 -noinline -pg
CXX = cxx

$(PROG): $(OBJS)
	$(CXX) $(CXXFLAGS) -o $(PROG) $(OBJS) $(LIBS)

clean:
	rm -f $(OBJS)

distclean: clean
	rm -f $(PROG)
