# Supplementary material for: In Silico Reconstitution of Actin-Based Symmetry Breaking and Motility
Source: PLoS Biol. 2009 Sep 22;7(9):e1000201. doi: 10.1371/journal.pbio.1000201 (PMC2738636; doi:10.1371/journal.pbio.1000201)
Supplement: Protocol S2 — Source code and parameter control file (under GPL open source license). (comet_src_v0.2.zip) (0.34 MB ZIP) [file pbio.1000201.s023.zip › comet/makefile.novtk]

PROG = comet
SRCS = comet.cpp actin.cpp Colour.cpp links.cpp \
       nodes.cpp nucleator.cpp rotationmatrix.cpp \
       segments.cpp kbhit.cpp threadedtaskqueue.cpp \

OBJS = $(SRCS:.cpp=.o)

LIBS = -lm 

#debug:
CXXFLAGS = -O3 \
           -g -Wall -pthread  -Wno-deprecated 
# -D_STLP_DEBUG


#fast:
#CXXFLAGS = -O3 -ffast-math -march=opteron -mfpmath=sse \
#           -Wall -pthread  -Wno-deprecated \
#           -fomit-frame-pointer -fprefetch-loop-arrays

#
#debug:

CXX = c++

$(PROG):$(OBJS)
	$(CXX) $(CXXFLAGS) \
	-o ../bin/$(PROG) $(OBJS) $(LIBS)

clean:
	rm -f $(OBJS)

distclean: clean
	rm -f $(PROG)

dataclean:
	rm -f ../bin/*.png
	rm -f ../bin/*.gz
	rm -f ../bin/*.txt
	rm -f ../bin/*.wrz
	rm -f ../bin/*.bmp
	rm -f ../bin/*.wrl
