# Supplementary material for: In Silico Reconstitution of Actin-Based Symmetry Breaking and Motility
Source: PLoS Biol. 2009 Sep 22;7(9):e1000201. doi: 10.1371/journal.pbio.1000201 (PMC2738636; doi:10.1371/journal.pbio.1000201)
Supplement: Protocol S2 — Source code and parameter control file (under GPL open source license). (comet_src_v0.2.zip) (0.34 MB ZIP) [file pbio.1000201.s023.zip › comet/makefile.win32]

PROG = comet
SRCS = actin.cpp Colour.cpp comet.cpp links.cpp nodes.cpp nucleator.cpp rotationmatrix.cpp
OBJS = $(SRCS:.cpp=.o)
LIBS =  -lm -lpthread
CXXFLAGS = -O5 -ffast-math -march=athlon-xp -mfpmath=sse -fomit-frame-pointer -malign-double -fprefetch-loop-arrays -finline-functions -g
#CXXFLAGS = -O5 -ffast-math -march=athlon-xp -mfpmath=sse -malign-double -fprefetch-loop-arrays -finline-functions -g
#CXXFLAGS = -march=athlon-xp -mfpmath=sse -g
CXX = c++ 
$(PROG): $(OBJS)
	$(CXX) $(CXXFLAGS) -o $(PROG) $(OBJS) $(LIBS)

clean:
	rm -f $(OBJS)

distclean: clean
	rm -f $(PROG)
