# Supplementary material for: In Silico Reconstitution of Actin-Based Symmetry Breaking and Motility
Source: PLoS Biol. 2009 Sep 22;7(9):e1000201. doi: 10.1371/journal.pbio.1000201 (PMC2738636; doi:10.1371/journal.pbio.1000201)
Supplement: Protocol S2 — Source code and parameter control file (under GPL open source license). (comet_src_v0.2.zip) (0.34 MB ZIP) [file pbio.1000201.s023.zip › comet/makemov]

#!/bin/sh
# for example use as 'makemov x_proj'
ifile=$1_%05d.png
ofile=$1.mov

ffmpeg -hq -me full -qscale 1 -y -i $ifile -vcodec mpeg4 -strict 100 $ofile
