# Supplementary material for: In Silico Reconstitution of Actin-Based Symmetry Breaking and Motility
Source: PLoS Biol. 2009 Sep 22;7(9):e1000201. doi: 10.1371/journal.pbio.1000201 (PMC2738636; doi:10.1371/journal.pbio.1000201)
Supplement: Protocol S2 — Source code and parameter control file (under GPL open source license). (comet_src_v0.2.zip) (0.34 MB ZIP) [file pbio.1000201.s023.zip › comet/makemovie.m]

function M = makemovie(firstframe,lastframe)

frames = (lastframe-firstframe)+1;

M=moviein(frames);
set(gca, 'NextPlot','replacechildren')

for j=firstframe:lastframe
    [filename, err] = sprintf ( 'nodes%05i.txt', j );
    plotnodes(readnodes(filename));
    title(['Frame ',int2str(j),' of ',int2str(lastframe)],'Color','W');
    M(:,((j-firstframe)+1)) = getframe;
end
