# Supplementary material for: In Silico Reconstitution of Actin-Based Symmetry Breaking and Motility
Source: PLoS Biol. 2009 Sep 22;7(9):e1000201. doi: 10.1371/journal.pbio.1000201 (PMC2738636; doi:10.1371/journal.pbio.1000201)
Supplement: Protocol S2 — Source code and parameter control file (under GPL open source license). (comet_src_v0.2.zip) (0.34 MB ZIP) [file pbio.1000201.s023.zip › comet/mov.m]

function M = mov(firstframe,lastframe)

%figure('Position',[1 1 700 700])
filename = ['c:\cometmov-' date];
M = makemovie(firstframe,lastframe);
movie2avi(M,filename,'keyframe',15,'fps',15,'compression','None')
movie(M,1);
