# Supplementary material for: In Silico Reconstitution of Actin-Based Symmetry Breaking and Motility
Source: PLoS Biol. 2009 Sep 22;7(9):e1000201. doi: 10.1371/journal.pbio.1000201 (PMC2738636; doi:10.1371/journal.pbio.1000201)
Supplement: Protocol S2 — Source code and parameter control file (under GPL open source license). (comet_src_v0.2.zip) (0.34 MB ZIP) [file pbio.1000201.s023.zip › comet/movhere]

nice /home/socr/b/mark/ffmpeg -hq -me full -qscale 1 -y -i bitmaps/x_proj_%05d.png -vcodec mpeg4 -strict 100 x_proj.mov &
nice /home/socr/b/mark/ffmpeg -hq -me full -qscale 1 -y -i bitmaps/y_proj_%05d.png -vcodec mpeg4 -strict 100 y_proj.mov &
nice /home/socr/b/mark/ffmpeg -hq -me full -qscale 1 -y -i bitmaps/z_proj_%05d.png -vcodec mpeg4 -strict 100 z_proj.mov &
nice /home/socr/b/mark/ffmpeg -hq -me full -qscale 1 -y -i bitmaps/x_forces_%05d.png -vcodec mpeg4 -strict 100 x_forces.mov &
nice /home/socr/b/mark/ffmpeg -hq -me full -qscale 1 -y -i bitmaps/y_forces_%05d.png -vcodec mpeg4 -strict 100 y_forces.mov &
nice /home/socr/b/mark/ffmpeg -hq -me full -qscale 1 -y -i bitmaps/z_forces_%05d.png -vcodec mpeg4 -strict 100 z_forces.mov
