# Supplementary material for: In Silico Reconstitution of Actin-Based Symmetry Breaking and Motility
Source: PLoS Biol. 2009 Sep 22;7(9):e1000201. doi: 10.1371/journal.pbio.1000201 (PMC2738636; doi:10.1371/journal.pbio.1000201)
Supplement: Protocol S2 — Source code and parameter control file (under GPL open source license). (comet_src_v0.2.zip) (0.34 MB ZIP) [file pbio.1000201.s023.zip › comet/nodes.cpp]

/*

    comet - an actin-based motility simulator
    Copyright (C) 2009 Mark J Dayel

    This program is free software: you can redistribute it and/or modify
    it under the terms of the GNU General Public License as published by
    the Free Software Foundation, either version 3 of the License, or
    (at your option) any later version.

    This program is distributed in the hope that it will be useful,
    but WITHOUT ANY WARRANTY; without even the implied warranty of
    MERCHANTABILITY or FITNESS FOR A PARTICULAR PURPOSE.  See the
    GNU General Public License for more details.

    You should have received a copy of the GNU General Public License
    along with this program.  If not, see <http://www.gnu.org/licenses/>

    When using the code in academic work please cite Dayel et al. 2009 
    and include any modifications to the source code with the published work.

*/

#include "stdafx.h"
#include "nodes.h"
#include "actin.h"

class Colour;

nodes::nodes(void) :
nodegridptr(NULL),
onseg(false),
polymer(false),
harbinger(true),
stucktonucleator(false),
move_harbinger_this_time(false),
threadnum(0),
gridx(-1),gridy(-1),gridz(-1),
links_broken(0)
{   /// Create a blank node

    /// This is the default constructor, called in the main node allocation.  
    /// Before the node joins the network, it must be initialised properly with call to polymerize.
    /// alternatively call the other nodes(x,y,z) constructor.

    threadnum = 0;
    testnode = false;
    testsurface = 0;
    creation_iter_num = 0;

//    initial_repulsive_energy = -1.0; // start -ve before set

  	x = y = z = 0.0;
    link_force_vec.zero();
	rep_force_vec.zero();
    //unit_vec_correct = false;

	nuc_repulsion_displacement_vec.zero();

	unit_vec_posn.zero();

    nucleator_link_force.zero();

    posnoflastgridupdate.zero();

    listoflinks.resize(0);
    listoflinks.reserve(MAX_EXPECTED_LINKS);
    

	//colour.setcol(0);
 
	nucleator_stuck_position.zero();

	clearforces();
	clearstats();

}

nodes::nodes(const double& set_x, const double& set_y,const double& set_z):
onseg(false),
harbinger(true),
stucktonucleator(false),
move_harbinger_this_time(false),
links_broken(0)
{
    threadnum = 0;
    testnode = false;
    testsurface = 0;
    creation_iter_num = 0;
    //unit_vec_correct = false;
//    initial_repulsive_energy = -1.0; // start -ve before set

	link_force_vec.zero();
	rep_force_vec.zero();

    nuc_repulsion_displacement_vec.zero();

    nucleator_link_force.zero();

	clearstats();

    listoflinks.resize(0);
	listoflinks.reserve(MAX_EXPECTED_LINKS);
    

	//colour.setcol(0);
    
    nucleator_stuck_position.zero();
    clearforces();

    nodegridptr = NULL;
    gridx = gridy = gridz = -1;
    creation_iter_num = 0;
    polymer = false;

	polymerize(set_x,  set_y,  set_z);
}											    

nodes::~nodes(void)
{
}


bool nodes::depolymerize(void) 
{	
	removefromgrid();
	
	x = y = z = 0.0;
	polymer = false;
    stucktonucleator = false;

	// remove all back links
	for (vector <links>::iterator i=listoflinks.begin(); i!=listoflinks.end() ; ++i )
	{	 
		i->linkednodeptr->removelink(this);
	}

	// and remove our own links to other nodes
	ptheactin->linksbroken += (int) listoflinks.size();
    links_broken += (int) listoflinks.size();
	listoflinks.resize(0);

	return false;
}

bool nodes::polymerize(const double& set_x, const double& set_y, const double& set_z)
{   /// Initialises the node at given position (world co-ords) before adding to the network

    /// Effectively this creates a harbinger.  The node isn't crosslinked here, just created so it
    /// can interact with the network (added to the grid, position set etc.)
    /// it is not stuck to the nucleator here, since it's passed world co-ords, and the nucleator stuck
    /// position is relative to the nucleator.

	x = set_x;
	y = set_y;
	z = set_z;

	polymer = true ;

	setgridcoords(); // set grid by x,y,z
	addtogrid();     // add node to the grid

    //unit_vec_posn = this->unitvec();

	//colour=ptheactin->newnodescolour;

	creation_iter_num = ptheactin->iteration_num;

    //nucleator_stuck_position = *this;

	harbinger = true;
    //unit_vec_correct = false;
    setunitvec();

    //previous_pos_in_nuc_frame = pos_in_nuc_frame;

	return true;       
}

bool nodes::polymerize(const vect& v)
{
    return polymerize(v.x, v.y, v.z);
}

int nodes::save_data(ofstream &ostr) 
{
    Colour dummycol;
    // save the nodes
    ostr << nodenum << " " 
	 << harbinger << " " 
	 << polymer << " " 
     << stucktonucleator << " "
     << testnode << " "
     << testsurface << " "
	 << links_broken << " "     
     << creation_iter_num << " "    
     << dist_from_surface << " "     
	 << x << " " << y << " " << z << " " 
     << delta << " "
     << delta_sum << " "
//     << unit_vec_posn << " "
//     << pos_in_nuc_frame << " "
//     << previous_pos_in_nuc_frame << " "
	 << linkforce_transverse << " " 
	 << linkforce_radial << " " 
	 << repforce_transverse << " " 
	 << repforce_radial << " "  
	 << nucleator_impacts << " " 
	 << nucleator_stuck_position << " " 
     << nucleator_link_force
	 << ":";
    
    // now the links
    ostr << (unsigned int) listoflinks.size() << ")";
    for(vector<links>::iterator l=listoflinks.begin(); l!=listoflinks.end(); ++l)
    {
	    l->save_data(ostr);
	    ostr << " ";
    }
    
    // done
    ostr << endl;
    
    return 0;
}

bool nodes::load_data(ifstream &istrm) 
{
    //unit_vec_correct = false;
    Colour dummycol;
    // read in from the stream to our private data
    char ch;

    ifstream::pos_type filepos = istrm.tellg();

    

    istrm >> nodenum 
	 >> harbinger 
	 >> polymer 
     >> stucktonucleator
     >> testnode
     >> testsurface
	 >> links_broken     
     >> creation_iter_num    
     >> dist_from_surface
     >> x >> y >> z 
     >> delta
     >> delta_sum
//     >> unit_vec_posn
//     >> pos_in_nuc_frame
//     >> previous_pos_in_nuc_frame
	 >> linkforce_transverse 
	 >> linkforce_radial 
	 >> repforce_transverse 
	 >> repforce_radial  
	 >> nucleator_impacts 
	 >> nucleator_stuck_position 
     >> nucleator_link_force
	 >> ch;

    

   // istrm >> nodenum 
	  //>> x >> y >> z 
	  //>> harbinger  
	  //>> polymer
   //   >> testnode
   //   >> testsurface
	  //>> delta 
	  //>> linkforce_transverse  
	  //>> linkforce_radial  
	  //>> repforce_transverse  
	  //>> repforce_radial                           
	  //>> links_broken
	  //>> nucleator_impacts 
	  //>> stucktonucleator 
	  //>> nucleator_stuck_position 
   //   >> nucleator_link_force 
	  //>> creation_iter_num >> ch;

    if (stucktonucleator && !STICK_TO_NUCLEATOR)
        stucktonucleator = false; // if we're continuing run and turning off nucleator attachments, we delete them here

	//if (nucleator_impacts>0.00001)
	//	cout << "Loaded nucleator impact " <<nucleator_impacts << endl;
    
    //cout << "Loaded node " << nodenum << endl;

    if (nodenum < 0)
    {
        cout << "Nodenum < 0 : " << nodenum << endl;
        cout << "Read: " << nodenum << " " 
	         << x << " " << y << " " << z << " " 
	         << harbinger << " " 
	         << polymer << " " 
             << testnode << " "
             << testsurface << " "
	         << delta << " " 
	         << linkforce_transverse << " " 
	         << linkforce_radial << " " 
	         << repforce_transverse << " " 
	         << repforce_radial << " " 
	         << links_broken << " " 
	         << nucleator_impacts << " "
	         << stucktonucleator << " "
	         << nucleator_stuck_position << " " 
             << nucleator_link_force << " "
	         << creation_iter_num << endl;
        return false;
    }

    // check we are ready to read links
    if(ch!=':' ){
	cout << endl << "error in checkpoint file at pos " << filepos << ", end of node ':' expected" 
	     << endl;


            if (!istrm.seekg(filepos, ios::beg))
                cout << "Unable to report text of line (seek failed)" << endl;
            else
            {

                char line1[16480];//,line2[16480],line3[16480];

                istrm.getline(line1, 16480, '\n');
                ifstream::pos_type pos1= istrm.tellg();
                //istrm.getline(line2, 16480, '\n');
                //ifstream::pos_type pos2= istrm.tellg();
                //istrm.getline(line3, 16480, '\n');
                //ifstream::pos_type pos3= istrm.tellg();

                cout << "Read the following line:" << endl
                     << pos1 << " " << line1 << endl;
                     //<< pos2 << " " << line2 << endl
                     //<< pos3 << " " << line3 << endl;
            
            }

            cout << "Interpreted as follows: " << nodenum << " " 
	         << x << " " << y << " " << z << " " 
	         << harbinger << " " 
	         << polymer << " " 
             << testnode << " "
             << testsurface << " "
	         << delta << " " 
	         << linkforce_transverse << " " 
	         << linkforce_radial << " " 
	         << repforce_transverse << " " 
	         << repforce_radial << " " 
	         << links_broken << " " 
	         << nucleator_impacts << " "
	         << stucktonucleator << " "
	         << nucleator_stuck_position << " " 
             << nucleator_link_force << " "
	         << creation_iter_num << endl;
	return false;
    }
    
    int linklistsize;
    istrm >> linklistsize >> ch;
    if( ch!=')' ){
	cout << "error in checkpoint file, xlinkdelays 'NN)' expected" 
	     << endl;

    setunitvec();

	return false;
    }

    // use resize(0) if we can, to save reallocating memory
#ifdef NODEGRIDTYPELIST
    listoflinks.clear();
#else
    listoflinks.resize(0);
#endif

    for(int i=0; i != linklistsize; ++i)
    {	 
        listoflinks.push_back(links(istrm));
    }

    // note we don't set pointer or build the grid here
    // because we need to be sure this is the node
    // stored by the actin.  The actin knows that.

    setunitvec();

//    previous_pos_in_nuc_frame=pos_in_nuc_frame; // not worth saving this?

    // only add to grid if doing normal run or a post-process that needs links:
    if (POST_VTK || (!REWRITESYMBREAK && !POST_PROCESS))
	    updategrid();

    return true;
}


void nodes::updategrid(void)
{
    // check if node has moved far enough since last update to warrent another update
    if ((fabs(posnoflastgridupdate.x - x) < gridscanjitter) &&
        (fabs(posnoflastgridupdate.y - y) < gridscanjitter) &&
        (fabs(posnoflastgridupdate.z - z) < gridscanjitter))
        return;  // no, then just skip the update

	short int oldgridx = gridx;			// store old grid pos'n
	short int oldgridy = gridy;
	short int oldgridz = gridz;

	setgridcoords();				// set gridx,y,z by x,y,z position

	if	((gridx == oldgridx) &&		// has the node moved gridpoints?
		 (gridy == oldgridy) && 
		 (gridz == oldgridz))
         return;  // no, then skip the update

	// node moved, check not out of grid bounds
	if ((gridx > GRIDSIZE) ||
		(gridy > GRIDSIZE) ||
		(gridz > GRIDSIZE) ||
		(gridx < 0) ||
		(gridy < 0) ||
		(gridz < 0)) 
	{  
		cout << "Node out of grid bounds, deleted:" << x << " " << y << " " << z << endl;

		gridx = oldgridx;
		gridy = oldgridy;
		gridz = oldgridz;

		depolymerize();

		return;
	}

 	short int gridtmpx, gridtmpy, gridtmpz;

	// move the node in the grid array

	// is the node on the grid:
	if (oldgridx!=-1)
	{
		// if so, remove node from old grid pos'n

		gridtmpx = gridx; gridx = oldgridx;  // need to remove from old pos'n
		gridtmpy = gridy; gridy = oldgridy;
		gridtmpz = gridz; gridz = oldgridz;

		removefromgrid();

		gridx = gridtmpx;  // restore new grid co-ords
		gridy = gridtmpy;
		gridz = gridtmpz;
		
	}

	// add self to new grid position if not depolymerized

	if (polymer)
	{
		addtogrid();
	}
			
	return;
}

void nodes::removefromgrid(void)
{
	// are we on the grid?
	if (nodegridptr==NULL) return;  // return if not on grid

    // find the node
    for (NODEGRIDTYPE <nodes*>::iterator i_node  = nodegridptr->begin();
		                                 i_node != nodegridptr->end() ;
							           ++i_node )
	{	 
		if (this == *i_node)
		{
            // remove node
			nodegridptr->erase(i_node);
			break;
		}
	}

	gridx = gridy = gridz = -1; // undo grid co-ords
    
    posnoflastgridupdate.zero();

    nodegridptr = NULL;

	return;
}

void nodes::addtogrid()
{
    nodegridptr = &NODEGRID(gridx,gridy,gridz);

    nodegridptr->push_back(this); // add to nodegrid

    posnoflastgridupdate = *this;

	return;
}

void nodes::setgridcoords(void)
{  

	gridx = (((short int)(x / GRIDRES)) + (GRIDSIZE/2) ); // find new grid pos'n
	gridy = (((short int)(y / GRIDRES)) + (GRIDSIZE/2) );
	gridz = (((short int)(z / GRIDRES)) + (GRIDSIZE/2) );

	return;
} 

void nodes::addlink(nodes& linkto, const double& dist)
{
    assert( &linkto != 0);

	listoflinks.push_back(links(linkto,dist));
	ptheactin->linksformed++;

	return;
}


void nodes::removelink(const nodes* linkednode)
{
	if (listoflinks.size()==0)
		return;

    // find the link to erase

	for (vector <links>::iterator i  = listoflinks.begin();
		                          i != listoflinks.end() ;
							    ++i )
	{	 
		if ( (i->linkednodeptr == linkednode) || ( i->linkednodeptr == 0) )
		{
			listoflinks.erase(i);
            
            links_broken++;
			ptheactin->linksbroken++;

			break;
		}
	}
}

int nodes::savelinks(ofstream * outputstream)
{
	if (listoflinks.empty())
		return 0;

	*outputstream << nodenum << " " << (unsigned int) listoflinks.size();

	for (vector <links>::iterator i=listoflinks.begin(); i!=listoflinks.end() ; ++i )
	{	 
		*outputstream << " " << i->linkednodeptr->nodenum;
	}

	*outputstream << endl;

	return 0;
}


    void nodes::setunitvec(void)
	{	
        //if (unit_vec_correct)
        //    return;
        //unit_vec_correct = true;  // prevent unnecessary recalculation if node not moved, etc.

//        previous_pos_in_nuc_frame = pos_in_nuc_frame; // old position
        //ptheactin->torque_rotate.rotate(previous_pos_in_nuc_frame);  // (don't need this!) need to rotate in case nucleator rotated

        pos_in_nuc_frame=*this;
        ptheactin->world_to_nuc_frame(pos_in_nuc_frame);

		if (NUCSHAPE == nucleator::sphere)
		{
            dist_from_surface = pos_in_nuc_frame.length();	 // not really dist_from_surface yet, need to subtract radius
            unit_vec_posn = pos_in_nuc_frame / dist_from_surface;  // set unit vector position
			//nearest_surface_point = unit_vec_posn
			dist_from_surface -= RADIUS;

		}
		else if (NUCSHAPE == nucleator::ellipsoid)
        {   // TODO: note the vector isn't right yet!                                                                    
            vect posonsphere(pos_in_nuc_frame.x, pos_in_nuc_frame.y, pos_in_nuc_frame.z / ELLIPSOID_STRETCHFACTOR);
            
            dist_from_surface = posonsphere.length();	 // not really dist_from_surface yet, need to subtract radius
            unit_vec_posn = posonsphere / dist_from_surface;  // normalise to set unit vector position
			
            
            //nearest_surface_point = unit_vec_posn
			dist_from_surface -= RADIUS;

		}
        else
		{	// capsule
			if (fabs(pos_in_nuc_frame.z) < CAPSULE_HALF_LINEAR)
			{  // on cylinder, no z component

				dist_from_surface = calcdist(pos_in_nuc_frame.x,pos_in_nuc_frame.y);   // not really dist_from_surface yet, need to subtract radius
				unit_vec_posn.x = pos_in_nuc_frame.x / dist_from_surface;
                unit_vec_posn.y = pos_in_nuc_frame.y / dist_from_surface;
                unit_vec_posn.z = 0.0;
				dist_from_surface -= RADIUS;
				//nearest_surface_point = unit_vec_posn + vect(0,0,z);
				onseg = true;

			}
			else
			{	// on ends

				onseg = false;

				if (pos_in_nuc_frame.z>0) // top
				{
					vect offsetvec = pos_in_nuc_frame;
					offsetvec.z -= CAPSULE_HALF_LINEAR;

                    dist_from_surface = offsetvec.length();	// not really dist_from_surface yet, need to subtract radius

                    unit_vec_posn = offsetvec / dist_from_surface;  // set unit vector pos

					//nearest_surface_point = unit_vec_posn + vect(0,0,CAPSULE_HALF_LINEAR);

					dist_from_surface -= RADIUS;

				}
				else
				{
					vect offsetvec = pos_in_nuc_frame;
					offsetvec.z += CAPSULE_HALF_LINEAR;

                    dist_from_surface = offsetvec.length();	 // not really dist_from_surface yet, need to subtract radius

                    unit_vec_posn = offsetvec / dist_from_surface;  // set unit vector pos

					//nearest_surface_point = unit_vec_posn + vect(0,0,CAPSULE_HALF_LINEAR);

					dist_from_surface -= RADIUS;

				}	
			}
        }
    }
