# Supplementary material for: In Silico Reconstitution of Actin-Based Symmetry Breaking and Motility
Source: PLoS Biol. 2009 Sep 22;7(9):e1000201. doi: 10.1371/journal.pbio.1000201 (PMC2738636; doi:10.1371/journal.pbio.1000201)
Supplement: Protocol S2 — Source code and parameter control file (under GPL open source license). (comet_src_v0.2.zip) (0.34 MB ZIP) [file pbio.1000201.s023.zip › comet/raw_render/makefile.osx]

PROG = rr
VTKSRCS = rr.cpp

VTKOBJS = $(VTKSRCS:.cpp=.o)

#LIBS = -lm `Magick++-config --cppflags --cxxflags --ldflags --libs`
LIBS = -lpthread -framework AppKit -framework OpenGL -lm \
  `Magick++-config --cppflags --cxxflags --ldflags --libs`


# vtk 
VTKINCLUDES = -I/Users/mark/VTKcvs/VTKBuild/include/vtk-5.1/
VTKLIBPATH  = -L/Users/mark/VTKcvs/VTKBuild/lib/
#VTKLIBS     = -lvtkRendering -lvtkImaging -lvtkCommon -lvtkGraphics -lvtkVolumeRendering
VTKLIBS     = -lvtkRendering -lvtkImaging -lvtkCommon -lvtkGraphics \
              -lvtkpng -lvtkIO -lvtkexpat -lvtkFiltering -lvtkftgl \
              -lvtkHybrid -lvtkVolumeRendering -lvtkjpeg -lvtktiff -lvtksys -lvtkzlib


CXXFLAGS = -O3 -ffast-math

CXX = g++

$(PROG):$(VTKOBJS)
	$(CXX) $(CXXFLAGS) \
	-o $(PROG) $(VTKOBJS) $(VTKLIBPATH) $(VTKINCLUDES) $(LIBS) \
	$(VTKLIBS)

rr.o:rr.cpp
	$(CXX) $(CXXFLAGS) $(VTKINCLUDES) \
	-c -o $@ $<
