# Supplementary material for: In Silico Reconstitution of Actin-Based Symmetry Breaking and Motility
Source: PLoS Biol. 2009 Sep 22;7(9):e1000201. doi: 10.1371/journal.pbio.1000201 (PMC2738636; doi:10.1371/journal.pbio.1000201)
Supplement: Protocol S2 — Source code and parameter control file (under GPL open source license). (comet_src_v0.2.zip) (0.34 MB ZIP) [file pbio.1000201.s023.zip › comet/resource.h]

//{{NO_DEPENDENCIES}}
// Microsoft Visual C++ generated include file.
// Used by comet.rc

// Next default values for new objects
// 
#ifdef APSTUDIO_INVOKED
#ifndef APSTUDIO_READONLY_SYMBOLS
#define _APS_NEXT_RESOURCE_VALUE        101
#define _APS_NEXT_COMMAND_VALUE         40001
#define _APS_NEXT_CONTROL_VALUE         1001
#define _APS_NEXT_SYMED_VALUE           101
#endif
#endif
