# Supplementary material for: In Silico Reconstitution of Actin-Based Symmetry Breaking and Motility
Source: PLoS Biol. 2009 Sep 22;7(9):e1000201. doi: 10.1371/journal.pbio.1000201 (PMC2738636; doi:10.1371/journal.pbio.1000201)
Supplement: Protocol S2 — Source code and parameter control file (under GPL open source license). (comet_src_v0.2.zip) (0.34 MB ZIP) [file pbio.1000201.s023.zip › comet/scripts/addjob]

#!/usr/bin/env bash

#BASEDIR="/cluster/runs"

source comet_script_settings

JOBFILE="$BASEDIR/joblist"

LOCK_FILE=${JOBFILE}.lock

(set -C; : > $LOCK_FILE) 2> /dev/null
if [ $? != "0" ]; then
   echo "Lock File $LOCK_FILE exists - exiting"
   exit 1
fi

echo $@ >> $JOBFILE

trap 'rm $LOCK_FILE' EXIT
