# Supplementary material for: In Silico Reconstitution of Actin-Based Symmetry Breaking and Motility
Source: PLoS Biol. 2009 Sep 22;7(9):e1000201. doi: 10.1371/journal.pbio.1000201 (PMC2738636; doi:10.1371/journal.pbio.1000201)
Supplement: Protocol S2 — Source code and parameter control file (under GPL open source license). (comet_src_v0.2.zip) (0.34 MB ZIP) [file pbio.1000201.s023.zip › comet/scripts/epsfcompose]

#!/usr/bin/env perl

# simple tool to combine epsfiles

$usage = "\
NAME\
	epsfcompose - generate composite eps files\
\
SYNOPSIS\
	epsfcompose [-hp] [-m mx my ] [-a] epsf1 x1 y1 s1 r1 [epsf2 x2 y2 s2 r2 ....] \
\
DESCRIPTION\
	'epsfcompose' reads 1 or more eps files epsf1, epsf2,... and generates\
	a composite in which the origin of epsf_i is shifted by (x_i,y_i)\
	and each sub-image is scaled so its size is s_i times its original\
	size and is rotated anticlockwise by an angle r_i degrees.\
\
	You can use this to overlay eps files (or rotate/scale individual\
	eps files) or to generate a composite eps file containing sub-plots\
	on a grid say.\
\
	Note that the spatial origin about which the image will scale, rotate is where the\
	lower-left corner of the page would be if the eps fle were printed by\
	itself.  This most likely does not coincide with the origin
	of physical or user coordinates. This can be confusing. Note also\
	that it is possible to generate eps images where the lower-left\
	corner has one or both coordinates negative, so the image would\
	necessarily be cropped if printed.  With the -m optional of the\
	images will be subject ot an additional shift of coordinates\
	so that the final lower-left corner lies at (mx,my).\
\
	Note that ghostview displays the whole interior of the bounding box\
	of an image, and gives cursor location readout.\
\
	'epsfcompose' first looks for the bounding boxes of the input epsf\
	files and computes outputs a header for an epsf file whose bounding\
	box just contains the shifted, scaled and rotated corners of the\
	input bounding boxes (with extra shift to get lower-left point wrt\
	the lower left page corner with -m option). For each input image it\
	saves the state; does miminalistic set up of fg/bg and default\
	line type, outputs postscript commands to implement the shift, scaling\
	and rotation followed by the non-comment lines of the input eps file\
	bracketed by BeginDocument, EndDocument comments.\
\
	With the -a option, the x,y origin shifts are multiplied by\
	the width and height of the scaled bounding box of the first eps\
	file to facilitate laying out sets of images on a grid (you\
	can set the spacing to be convenient multiples of the 1st plot size).\
\
	Use -hp option if printing on the big HP printer to include the\
	'setpagesize' directive.\
\
	Note that options must be given in order shown in synopsis.\
\
AUTHOR\
	Nick Kaiser - kaiser\@hawaii.edu\
\n";

$nargs = $#ARGV + 1;

die $usage if ($nargs < 5);

# defaults
$mflag = 0;
$m[0] = $m[1] = 50.0;
$autoscale = 0;
$autoscalefac[0] = $autoscalefac[1] = 1.0;
$megaprinter = 0;


# check for the -hp option
if ($ARGV[0] =~ /^-hp/) {
	shift(@ARGV);
	$megaprinter = 1;
}
# check for the -m option
if ($ARGV[0] =~ /^-m/) {
	shift(@ARGV);
	$m[0] = shift(@ARGV);
	$m[1] = shift(@ARGV);
	$mflag = 1;
}
# check for the -a option
if ($ARGV[0] =~ /^-a/) {
	shift(@ARGV);
	$autoscale = 1;
}

$f = 0;

getfilearg();
getfilearg() while ($#ARGV >= 2);
$nf = $f;


warn "# epsfcompose: $nf files\n";
for ($f = 0; $f < $nf; $f++) {
	warn "# file $f:\t\t$filename[$f]\n# offset:\t\t$x[$f] $y[$f] lt: $t{$f,0,0} $t{$f,0,1} $t{$f,1,0} $t{$f,1,1} \n";
}

# get the bounding boxes
for ($f = 0; $f < $nf; $f++) {
	open(EPSF, $filename[$f]);
	$gotbox = 0;
	while (<EPSF>) {
		if (/^%%BoundingBox:/) {
			@line = split(" ");
			if ($#line == 4 && !$gotbox) {
				$gotbox = 1;
				($junk, $llx[$f], $lly[$f], $urx[$f], $ury[$f]) = @line;
				# and get coords of 4 corners
				 $x{$f,1,0} = $llx[$f];
				 $x{$f,1,1} = $lly[$f];
				 $x{$f,2,0} = $llx[$f];
				 $x{$f,2,1} = $ury[$f];
				 $x{$f,3,0} = $urx[$f];
				 $x{$f,3,1} = $ury[$f];
				 $x{$f,4,0} = $urx[$f];
				 $x{$f,4,1} = $lly[$f];
				if ($autoscale && !$f) {
					$autoscalefac[0] = ($urx[$f] - $llx[$f]) * $scale[$f];
					$autoscalefac[1] = ($ury[$f] - $lly[$f]) * $scale[$f];
				}
			} 
		}
	}
	close(EPSF);
	die "epsfcompose: failed to find bounding box\n" unless ($gotbox);
	warn "# BBOX: $x{$f,1,0} $x{$f,1,1} $x{$f,3,0} $x{$f,3,1}\n";
	# apply scaling and rotation to corners of b-boxes
	for ($c = 1; $c <= 4; $c++) {
		foreach $i (0,1) {
			$x[$i] = $t{$f,$i,0} * $x{$f,$c,0} + $t{$f,$i,1} * $x{$f,$c,1};
		}
		foreach $i (0,1) {
			$x{$f,$c,$i} = $x[$i];
		}		
	}
	# apply shifts (scaled if necc.)  to each of bbox corners
	foreach $i (0,1) {
		$dx{$f,$i} = $autoscalefac[$i] * $xo{$f,$i};
		for ($c = 1; $c <= 4; $c++) {
			$x{$f,$c,$i} += $dx{$f,$i};
		}
	}
#	warn "# shift: $dx{$f,0} $dx{$f,1}\n";
}

# figure the final bbox
foreach $i (0,1) {
	$xmin[$i] = $xmax[$i] = $x{0,1,$i};
	for ($f = 0; $f < $nf; $f++) {
		for ($c = 1; $c <= 4; $c++) {
			$xmin[$i] = $x{$f,$c,$i} if ($x{$f,$c,$i} < $xmin[$i]);
			$xmax[$i] = $x{$f,$c,$i} if ($x{$f,$c,$i} > $xmax[$i]);
		}
	}
}

# make final bounding box (get ll at ($m[0],$m[1]) with mflag option)
foreach $i (0,1) {
	$ll[$i] = $xmin[$i];
	$ur[$i] = $xmax[$i];
	if ($mflag) {
		$ll[$i] += $m[$i] - $xmin[$i];
		$ur[$i] += $m[$i] - $xmin[$i];
	}
}

# print the 1st two lines
print "%!PS-Adobe-3.0 EPSF-3.0\n";
print "%%BoundingBox: $ll[0] $ll[1] $ur[0] $ur[1]\n";
print "%%EndComments\n";
if ($megaprinter) {
	$w = $ur[0] + $m[0];
	$h = $ur[1] + $m[1];
	print "<</PageSize [$w $h] >> setpagedevice\n";
}
for ($f = 0; $f < $nf; $f++) {
	print "/nksave save def\n";
	print "/showpage {} def\n";
	print "0 setgray 0 setlinecap\n";
	print "1 setlinewidth 0 setlinejoin\n";
	print "10 setmiterlimit [] 0 setdash newpath\n";
	print "%%BeginDocument: $filename[$f]\n";
	if ($mflag) {
		foreach $i (0,1) {
			$dx{$f,$i} += $m[$i] - $xmin[$i];
		}
	}
	print "$dx{$f,0} $dx{$f,1} translate\n";
	print "$scale[$f] $scale[$f] scale\n";
	print "$rot[$f] rotate\n";
	open(EPSF, $filename[$f]);
	$inheader = 1;
	while(<EPSF>) {
		print $_ unless ($inheader);
		$inheader = 0 if (/^%%EndComments/);
	}
	close(EPSF);	
	print "%%EndDocument\n";
	print "nksave restore\n";
}
print "showpage\n";


sub getfilearg {
	$filename[$f] 	= shift(@ARGV) || die $usage;
	die "epsfcompose: cannot find file $filename[$f]\n" unless (-f $filename[$f]);
	$xo{$f,0} 	= shift(@ARGV);
	die $usage unless ($xo{$f,0} =~ /^\d/);
	$xo{$f,1} 	= shift(@ARGV);
	die $usage unless ($xo{$f,1} =~ /^\d/);
	$scale[$f] 	= shift(@ARGV);
	die $usage unless ($scale[$f] =~ /^\d/);
	$rot[$f] 	= shift(@ARGV);
	die $usage unless ($rot[$f] =~ /^\d/);
	$c = cos(3.14159 * $rot[$f] / 180.0);
	$s = sin(3.14159 * $rot[$f] / 180.0);
	$t{$f,0,0} = $t{$f,1,1} = $scale[$f] * $c;
	$t{$f,0,1} = -$scale[$f] * $s;
	$t{$f,1,0} = $scale[$f] * $s;
	$f++;
}
