# Supplementary material for: In Silico Reconstitution of Actin-Based Symmetry Breaking and Motility
Source: PLoS Biol. 2009 Sep 22;7(9):e1000201. doi: 10.1371/journal.pbio.1000201 (PMC2738636; doi:10.1371/journal.pbio.1000201)
Supplement: Protocol S2 — Source code and parameter control file (under GPL open source license). (comet_src_v0.2.zip) (0.34 MB ZIP) [file pbio.1000201.s023.zip › comet/scripts/gplot_graph3.sc]

set datafile separator","

set term postscript eps color enhanced "Helvetica" 14
set output "temp.eps"
#set size 1.0,.8

#set title 'titletitletitle'

#set border 3
set border 11


#set xtics 10
#set mxtics 2

#set ytics 30
#set mytics 3

set xtics nomirror
set ytics nomirror

#set noxtics
#set noytics


#set style line 1 lt 1 lw 1
#set style line 3 lt 3 lw 1
#set style line 4 lt 4 lw 1
#set style line 8 lt 8 lw 1
set size 0.4,.45
#set pointsize 0.7
#set key spacing 1.3
#set key autotitle columnhead
#set format y "%3.1f"
#set scale factor 0.00001
#set xrange [0:9600]

#set key off


#set grid

set origin 0.5,0
set xlabel "Time (Frame#)"
set ylabel "Stretch Factor"
#set y2label "Distance Travelled ({/Symbol m}m)"
#set y2tics 0, 5
set xtics 50
set ytics 0.1
set xrange [320:500]
set yrange [0.95:1.3]
#set y2range [0:16]

#set key off

#plot "velocities.txt" using 1:5:(0.0001) with lines smooth acsplines lt 1 notitle axis x1y1, \
#     "velocities.txt" using 1:5 with points lt 1 pt 1 ti "Velocity" axis x1y1

#plot "dist_mean_sd.txt" using 1:2 with points lt 1 lw 1.5 ti "Angle" axis x1y1
#plot "dist_mean_sd.txt" using 1:2:3 with yerrorbars lt 1 lw 1.5 ti "Angle" axis x1y1

plot "motion_summary.csv" using 1:2 with lines lt 1 lc 1 lw 2 ti "Circ" axis x1y1, \
     "motion_summary.csv" using 1:3 with lines lt 2 lc 3 lw 2 ti "Radial" axis x1y1, \
     "motion_summary.csv" every 15::1 using 1:2 with points lt 1 lc 1 lw 2 ti "" axis x1y1, \
	  "motion_summary.csv" every 15::1 using 1:3 with points lt 2 lc 3 lw 2 ti "" axis x1y1

     

#     "distsummary1.csv" using 1:5 with lines lt 4 lc 4 lw 2 ti "Outer Crack" axis x1y1, \
