# Supplementary material for: In Silico Reconstitution of Actin-Based Symmetry Breaking and Motility
Source: PLoS Biol. 2009 Sep 22;7(9):e1000201. doi: 10.1371/journal.pbio.1000201 (PMC2738636; doi:10.1371/journal.pbio.1000201)
Supplement: Protocol S2 — Source code and parameter control file (under GPL open source license). (comet_src_v0.2.zip) (0.34 MB ZIP) [file pbio.1000201.s023.zip › comet/scripts/killcomet]

#!/usr/bin/env bash

source comet_script_settings

echo Killing comet processes:
for MACHINE in $HOSTS
do
echo Host: $MACHINE
ssh -oConnectTimeout=1 -x $MACHINE killall comet
done

echo
sleep 1
echo Checking for processes still running:
for MACHINE in $HOSTS
do
echo Host: $MACHINE
ssh -oConnectTimeout=1 -x $MACHINE ps -A | grep comet | grep -v grep
done

echo

echo Waiting 5 seconds...
sleep 5

jobstat
