# Supplementary material for: In Silico Reconstitution of Actin-Based Symmetry Breaking and Motility
Source: PLoS Biol. 2009 Sep 22;7(9):e1000201. doi: 10.1371/journal.pbio.1000201 (PMC2738636; doi:10.1371/journal.pbio.1000201)
Supplement: Protocol S2 — Source code and parameter control file (under GPL open source license). (comet_src_v0.2.zip) (0.34 MB ZIP) [file pbio.1000201.s023.zip › comet/scripts/makesymsummary]

#!/usr/bin/env bash

if [ `echo ${OSTYPE:0:6 }` == "darwin" ] ; then 
 # on cluster, these must be 1x10 and 10x1, on OS X they must be 1x and x1
 # ( the 10 is just a number greater than the max STEPS )
 #BASEDIR=/Volumes/500GB_Drive/runs/${1}
 BASEDIR=$HOME/runs/${1}
else
 BASEDIR=$HOME/runs/${1}
fi

rm $BASEDIR/symbreaksummary.txt

# find number of steps
read -d ' ' STEPS othervariables < $BASEDIR/setparam.txt

echo $STEPS steps

for ((b=1; b <= STEPS ; b++))
do

(read line1 ; read line2 
#echo $line1
#echo $line2
echo ${b},$line2 >> $BASEDIR/symbreaksummary.txt ) < $BASEDIR/${b}/symbreaktime.txt

done
