# Supplementary material for: In Silico Reconstitution of Actin-Based Symmetry Breaking and Motility
Source: PLoS Biol. 2009 Sep 22;7(9):e1000201. doi: 10.1371/journal.pbio.1000201 (PMC2738636; doi:10.1371/journal.pbio.1000201)
Supplement: Protocol S2 — Source code and parameter control file (under GPL open source license). (comet_src_v0.2.zip) (0.34 MB ZIP) [file pbio.1000201.s023.zip › comet/scripts/makevelgraph]

#!/usr/bin/env bash


export SCRIPTDIR=`dirname $0`
source $SCRIPTDIR/comet_script_settings

if [ ! -f velocities.txt ] ; then
	touch velocities.txt
fi

gnuplot $SCRIPTDIR/gplotvel2.sc

#tempdir=`mktemp -d /tmp/makevelgraph.XXXXXX` || exit 1


#TOTAL_SIMULATION_TIME=`grep ^TOTAL_SIMULATION_TIME cometparams.ini | tr -s " " | cut -d ' ' -f 2`

#echo Using tempfile: $TEMPFILE

# set the title
# set the lines to solid and change colors
sed '/'titletitletitle'/s//Nucleator Velocity/' temp.eps | \
sed /'PL \[2 dl 2 dl 2 dl 4 dl\] 0 0 0 DL'/s//'PL \[\] 0.6 0.6 0.6 DL'/  | \
sed            /'PL \[\] 1 0 0 DL'/s//'PL \[\] 1.0 0.15 0.2 DL'/  | \
sed   /'PL \[4 dl 2 dl\] 0 1 0 DL'/s//'PL \[\] 1.0 0.7 0.2 DL'/  | \
sed   /'PL \[2 dl 3 dl\] 0 0 1 DL'/s//'PL \[\] 0.15 0.15 1.0 DL'/  | \
sed /'PL \[1 dl 1.5 dl\] 1 0 1 DL'/s//'PL \[\] 0.43 0.63 1.0 DL'/  > velocities.eps

 # > ${tempdir}/tempfile.eps ${tempdir}/tempfile.eps
#gs -dUseCIEColor -dFirstPage=1 -dLastPage=1 -dUseCropBox -dSAFER -dBATCH -dNOPAUSE -r300x300 -dNOPLATFONTS -sDEVICE=pngalpha  -dBackgroundColor=16#ffffff -dTextAlphaBits=4 -dGraphicsAlphaBits=4 -sOutputFile=velocities.png velocities.eps
#ps2png velocities.eps velocities.png

convert -density 300 velocities.eps velocities.png

rm temp.eps
#rm ${tempdir}/tempfile.eps
