# Supplementary material for: In Silico Reconstitution of Actin-Based Symmetry Breaking and Motility
Source: PLoS Biol. 2009 Sep 22;7(9):e1000201. doi: 10.1371/journal.pbio.1000201 (PMC2738636; doi:10.1371/journal.pbio.1000201)
Supplement: Protocol S2 — Source code and parameter control file (under GPL open source license). (comet_src_v0.2.zip) (0.34 MB ZIP) [file pbio.1000201.s023.zip › comet/scripts/movhere]

#!/usr/bin/env bash

EXTENSION=jpeg

if [ -f bitmaps/x_proj_00001.$EXTENSION ]; then
 mkmov  bitmaps/x_proj_%05d.$EXTENSION  x_proj.mov
fi

if [ -f bitmaps/y_proj_00001.$EXTENSION ]; then
 mkmov  bitmaps/y_proj_%05d.$EXTENSION  y_proj.mov
fi

if [ -f bitmaps/z_proj_00001.$EXTENSION ]; then
 mkmov  bitmaps/z_proj_%05d.$EXTENSION  z_proj.mov
fi

if [ -f bitmaps_links/x_proj_00001.$EXTENSION ]; then
 mkmov  bitmaps_links/x_proj_%05d.$EXTENSION  x_proj_links.mov
fi

if [ -f bitmaps_links/y_proj_00001.$EXTENSION ]; then
 mkmov  bitmaps_links/y_proj_%05d.$EXTENSION  y_proj_links.mov
fi

if [ -f bitmaps_links/z_proj_00001.$EXTENSION ]; then
 mkmov  bitmaps_links/z_proj_%05d.$EXTENSION  z_proj_links.mov
fi
