# Supplementary material for: In Silico Reconstitution of Actin-Based Symmetry Breaking and Motility
Source: PLoS Biol. 2009 Sep 22;7(9):e1000201. doi: 10.1371/journal.pbio.1000201 (PMC2738636; doi:10.1371/journal.pbio.1000201)
Supplement: Protocol S2 — Source code and parameter control file (under GPL open source license). (comet_src_v0.2.zip) (0.34 MB ZIP) [file pbio.1000201.s023.zip › comet/scripts/startrun]

#!/usr/bin/env bash


# syntax: startrun <set> <run>

export SCRIPTDIR=`dirname $0`
source $SCRIPTDIR/comet_script_settings


echo Starting Set $1 run $2

DATE="$(date)"
#BASEDIR="/cluster/runs"

DIR="$BASEDIR/${1}/${2}"
cd "$DIR"
#source $HOME/setheadnode
#export PATH=$PATH:$HOME/bin
#export LD_LIBRARY_PATH=/home/matt/lib
#export MAGICK_CONFIGURE_PATH=/home/matt/IMconfig/

source /etc/profile
source $HOME/.profile

comet 4 Q
#comet post 0:0
#exit 1

# make bitmaps if didn't break sym

if [ ! -f sym_break_axis.txt ] ; then
comet post 0:0
fi

#make the x_proj movie

movhere

# make the velocities graph

#ssh $HEADNODE "(cd $DIR; ~/bin/makevelgraph)"
(cd $DIR; makevelgraph)

cp velocities.png ../velocities_${2}.png

#mail -s "$HOSTNAME finished (started $DATE)" "markdayel@gmail.com" < ~/done.txt
#ssh ec3 "(cd $DIR ; ~/bin/comet post 0:0 ; ~/bin/movhere )"
#ssh ec3 "(cd $DIR ; ; ~/bin/movhere )"
#mail -s "$HOSTNAME movie written (started $DATE)" "markdayel@gmail.com" < ~/done.txt
checkdone $1
