# Supplementary material for: In Silico Reconstitution of Actin-Based Symmetry Breaking and Motility
Source: PLoS Biol. 2009 Sep 22;7(9):e1000201. doi: 10.1371/journal.pbio.1000201 (PMC2738636; doi:10.1371/journal.pbio.1000201)
Supplement: Protocol S2 — Source code and parameter control file (under GPL open source license). (comet_src_v0.2.zip) (0.34 MB ZIP) [file pbio.1000201.s023.zip › comet/scripts/varyset]

#!/usr/bin/env bash

#BASEDIR="/cluster/runs"

source comet_script_settings
ARGS=4

if [ $# -ne "$ARGS" ]
then
  echo
  echo "Syntax: varyset <parameter> <startval> <endval> <number of steps>"
  echo
  exit 1
fi

STEPS=$4

read RUNID <~/runid

((RUNID = RUNID + 1))

echo $RUNID >~/runid

IDNUM=`printf "%04d" $RUNID `

#IDENTIFIER=`date +"%m-%d-%y_%H%M_$IDNUM"`
IDENTIFIER=`date +"%m-%d-%y_$IDNUM"`

((STEPSLESSONE = STEPS - 1))

mkdir -p $BASEDIR/${IDENTIFIER}
cp $BASEDIR/cometparams.ini $BASEDIR/${IDENTIFIER}
touch $BASEDIR/${IDENTIFIER}/"$1 $2 $3"

echo -n "$STEPS $1" > $BASEDIR/${IDENTIFIER}/setparam.txt

for ((a=1; a <= STEPS ; a++))
do

((currlessone = a - 1))

mkdir -p $BASEDIR/${IDENTIFIER}/$a

factor=`echo "$2 + ( ($3 - $2) * ${currlessone} ) / ${STEPSLESSONE}" | bc -l`
factor=`printf "%01.3f" $factor`

sed '/'^$1'.*$/s//'$1' '$factor'/' $BASEDIR//cometparams.ini > \
    $BASEDIR//${IDENTIFIER}/${a}/cometparams.ini

touch $BASEDIR/${IDENTIFIER}/${a}/"$1 $factor"

echo -n " $factor" >> $BASEDIR/${IDENTIFIER}/setparam.txt

done

echo " ">> $BASEDIR/${IDENTIFIER}/setparam.txt

echo "Parameter:$1  Min:$2  Max:$3  Steps:$STEPS"
cat $BASEDIR/${IDENTIFIER}/setparam.txt
echo "Set identifier: $IDENTIFIER"

echo

# add jobs to the list:
sgego ${IDENTIFIER}
