# Supplementary material for: In Silico Reconstitution of Actin-Based Symmetry Breaking and Motility
Source: PLoS Biol. 2009 Sep 22;7(9):e1000201. doi: 10.1371/journal.pbio.1000201 (PMC2738636; doi:10.1371/journal.pbio.1000201)
Supplement: Protocol S2 — Source code and parameter control file (under GPL open source license). (comet_src_v0.2.zip) (0.34 MB ZIP) [file pbio.1000201.s023.zip › comet/scripts/velcombine]

#!/usr/bin/env bash

GAP=50

EPSFCOMMAND=
POS=0

DIRS=`ls -1 -d */ | sort -n`

for RUN in $DIRS
do

EPSFCOMMAND="$EPSFCOMMAND $RUN/velocities.eps 0 $POS 1 0 "

((POS=POS+GAP))

done

epsfcompose $EPSFCOMMAND > velocities_all.eps 2>/dev/null

convert -density 291 velocities_all.eps -background white -flatten velocities_all.png

#ps2png velocities_all.eps velocities_all.png
