# Supplementary material for: In Silico Reconstitution of Actin-Based Symmetry Breaking and Motility
Source: PLoS Biol. 2009 Sep 22;7(9):e1000201. doi: 10.1371/journal.pbio.1000201 (PMC2738636; doi:10.1371/journal.pbio.1000201)
Supplement: Protocol S2 — Source code and parameter control file (under GPL open source license). (comet_src_v0.2.zip) (0.34 MB ZIP) [file pbio.1000201.s023.zip › comet/segments.cpp]

/*

    comet - an actin-based motility simulator
    Copyright (C) 2009 Mark J Dayel

    This program is free software: you can redistribute it and/or modify
    it under the terms of the GNU General Public License as published by
    the Free Software Foundation, either version 3 of the License, or
    (at your option) any later version.

    This program is distributed in the hope that it will be useful,
    but WITHOUT ANY WARRANTY; without even the implied warranty of
    MERCHANTABILITY or FITNESS FOR A PARTICULAR PURPOSE.  See the
    GNU General Public License for more details.

    You should have received a copy of the GNU General Public License
    along with this program.  If not, see <http://www.gnu.org/licenses/>

    When using the code in academic work please cite Dayel et al. 2009 
    and include any modifications to the source code with the published work.

*/

#include "stdafx.h"
#include "nucleator.h"
#include "segments.h"


//segments::segments(nucleator::shape set_geometry) : geometry (set_geometry)
//{	// the constructor is really setupsegments
//	// it can't be done here because we need the nucleator pointer
//  // and I can't get it to work in the constructor (not possible?)
//}

segments::segments(void)
{
}

segments::~segments(void)
{
}

void segments::setupsegments(nucleator *pnuc, actin * pactin)
{

	p_nuc = pnuc;
	ptheactin = pactin;
	
	num_dist_segs = 20;		// normal bins radial distance
	dist_step = RADIUS * 0.1;

	radialdist = RADIUS * 0.1;		// for radial-only averaging
	num_radial_bins = 20;

    if (FORCES_ON_SIDE)
	    centerx = BMP_WIDTH  /7 ; // / 7;  // specifies center of nucleator on forces and seg maps
    else
        centerx = BMP_WIDTH  /2 ;

	centery = BMP_HEIGHT / 2;

	bins_bitmap_width  = centerx * 2;			// width and height of pixels to plot
	bins_bitmap_height = (int) ((double) BMP_HEIGHT * 2/3);

	// calc segment lengths etc.

	curved_length = PI * RADIUS;	// one cap
	straight_length = 2 * CAPSULE_HALF_LINEAR;		// one side

	num_cap_segs = (int) (RADIAL_SEGMENTS/2);
	cap_seg_len = curved_length / (double) num_cap_segs;

	// => will need to scale straight numbers by (cap_seg_len/straight_seg_len) before readout

	// add up segments

	if (NUCSHAPE == nucleator::sphere)
	{	// sphere

		num_straight_segs = 0;
		straight_length = 0;

		num_segs = num_cap_segs * 2;
	}
	else
	{	// capsule

		num_straight_segs = (int)(straight_length / cap_seg_len);
		straight_seg_len = straight_length / num_straight_segs;

		num_segs = num_cap_segs * 2 + num_straight_segs * 2;
	}

	// allocate and zero the 3d vectors

	       numnodes.resize(3);			
	     rep_radial.resize(3);
	 rep_transverse.resize(3);
	    link_radial.resize(3);
	link_transverse.resize(3);
	   links_broken.resize(3);
  surfacestuckforce.resize(3);

	for (int axis = 0; axis != 3; ++axis)
	{
		       numnodes[axis].resize(num_segs);			
		     rep_radial[axis].resize(num_segs);
		 rep_transverse[axis].resize(num_segs);
		    link_radial[axis].resize(num_segs);
		link_transverse[axis].resize(num_segs);
		   links_broken[axis].resize(num_segs);
	  surfacestuckforce[axis].resize(num_segs);

        for(int i = 0; i != num_segs; ++i)
		{
			       numnodes[axis][i].resize(num_dist_segs);
			     rep_radial[axis][i].resize(num_dist_segs);
			 rep_transverse[axis][i].resize(num_dist_segs);
			    link_radial[axis][i].resize(num_dist_segs);
			link_transverse[axis][i].resize(num_dist_segs);
			   links_broken[axis][i].resize(num_dist_segs);
		  surfacestuckforce[axis][i].resize(2);  // this is the direction, 0=radial, 1=transverse

		}
	}

	radial_numnodes.resize(num_radial_bins);				
	radial_rep_radial.resize(num_radial_bins);	
	radial_rep_transverse.resize(num_radial_bins);	
	radial_link_radial.resize(num_radial_bins);	
	radial_link_transverse.resize(num_radial_bins);	
	radial_links_broken.resize(num_radial_bins);


    radial_repenergy_radial.resize(num_radial_bins);
    radial_repenergy_transverse.resize(num_radial_bins); 
    radial_linkenergy_radial.resize(num_radial_bins); 
    radial_linkenergy_transverse.resize(num_radial_bins); 
    radial_linksenergy_broken.resize(num_radial_bins);


	// allocate surfaceimpacts vector

	surfaceimpacts.resize(3);
	for (int axis = 0; axis < 3; ++axis)
	{
		surfaceimpacts[axis].resize(num_segs);
	}


    // allocate stddev vectors

    numnodes_SD.resize(3);
	rep_radial_SD.resize(3);
	rep_transverse_SD.resize(3);
	link_radial_SD.resize(3);
	link_transverse_SD.resize(3);
	links_broken_SD.resize(3);

    for (int axis = 0; axis < 3; ++axis)
	{
        numnodes_SD[axis].resize(num_dist_segs);
		rep_radial_SD[axis].resize(num_dist_segs);
		rep_transverse_SD[axis].resize(num_dist_segs);
		link_radial_SD[axis].resize(num_dist_segs);
		link_transverse_SD[axis].resize(num_dist_segs);
		links_broken_SD[axis].resize(num_dist_segs);
    }

    // clear these vectors

	clearbins();


	// define force lines co-ords

	linestartx.resize(3);
	linestarty.resize(3);

	lineunitvecx.resize(3);
	lineunitvecy.resize(3);

	for (int axis = 0; axis < 3; ++axis)
	{
		linestartx[axis].resize(num_segs);
		linestarty[axis].resize(num_segs);

		lineunitvecx[axis].resize(num_segs);
		lineunitvecy[axis].resize(num_segs);
	}


	double startx,starty, theta;
	double dist;

	for (int axis = 0; axis != 3; ++axis)
	{
		// top cap

		for(int i = 0; i != num_cap_segs; ++i)
		{
			//       offset     segnum        angle of 1 seg
			theta = (0.5 + (double) i) * (PI / (double) num_cap_segs);

			startx = - cos (theta) * RADIUS;  // unit components
			starty =   sin (theta) * RADIUS;

			linestartx[axis][i] = startx;	// line start
	        
			if ((NUCSHAPE == nucleator::sphere) || (axis == 2))
			{	// sphere or capsule z
				linestarty[axis][i] = starty;
			}
			else
			{
				linestarty[axis][i] = starty + CAPSULE_HALF_LINEAR;
			}

			lineunitvecx[axis][i] = - startx;
			lineunitvecy[axis][i] = - starty;
		}

		// bottom cap

		for(int i = num_cap_segs; i != (2 *num_cap_segs); ++i)
		{
			//       offset     segnum                      angle of 1 seg
			theta = (0.5 + (double) i) * (PI / (double) num_cap_segs);

			startx = - cos (theta) * RADIUS;  // unit components
			starty =   sin (theta) * RADIUS;

			if ((NUCSHAPE == nucleator::sphere) || (axis == zaxis))
			{	// sphere or capsule z
				linestartx[axis][i] = startx;  // line start
				linestarty[axis][i] = starty;
		        
				lineunitvecx[axis][i] = - startx;
				lineunitvecy[axis][i] = - starty;
			}
			else
			{	
				// capsule x or y
				linestartx[axis][i+num_straight_segs] = startx ;  // line start
				linestarty[axis][i+num_straight_segs] = starty - CAPSULE_HALF_LINEAR;
		        
				lineunitvecx[axis][i+num_straight_segs] = - startx;
				lineunitvecy[axis][i+num_straight_segs] = - starty;
			}
		}

		// sides

		if  ((NUCSHAPE == nucleator::capsule) && (axis != zaxis))
		{
			
			for(int i = 0; i != num_straight_segs; ++i)
			{

				dist = (0.5 + (double) i) * straight_seg_len;

				startx = RADIUS;  // unit components
				starty = CAPSULE_HALF_LINEAR - dist ;

				linestartx[axis][i+num_cap_segs] = startx;
				linestarty[axis][i+num_cap_segs] = starty;

				// N.B. this is scaled by (cap_seg_len/straight_seg_len) to compenate for 
				// difference in segments lengths
		       
				lineunitvecx[axis][i+num_cap_segs] = - startx;
				lineunitvecy[axis][i+num_cap_segs] = 0;
			}

			for(int i = 0; i != num_straight_segs; ++i)
			{

				dist = (0.5 + (double) i) * straight_seg_len;

				startx = - RADIUS;  // unit components
				starty = dist - CAPSULE_HALF_LINEAR ;

				linestartx[axis][i+2*num_cap_segs+num_straight_segs] = startx;
				linestarty[axis][i+2*num_cap_segs+num_straight_segs] = starty;

				// N.B. this is scaled by (cap_seg_len/straight_seg_len) to compenate for 
				// difference in segments lengths
		        
				lineunitvecx[axis][i+2*num_cap_segs+num_straight_segs] = - startx;
				lineunitvecy[axis][i+2*num_cap_segs+num_straight_segs] = 0;
			}
			
		}
	}
// N.B. TODO (important): need to derive scaled surface area
// (integral of surface multiplied by orthoganal scaling factor used
// during the impacts)
// but use lengths for now:

	straight_seg_area = straight_seg_len;// CAPSULE_HALF_LINEAR * 2 * 2 * PI * RADIUS /  (2 * num_straight_segs) ;

	curved_seg_area   = cap_seg_len;// (3 * PI * RADIUS * RADIUS * RADIUS / 4) /	(2 * num_cap_segs);

    numnodes_scalefactor = 1;
	rep_radial_scalefactor = 1;
	rep_transverse_scalefactor = 1;
	link_radial_scalefactor = 1;
	link_transverse_scalefactor = 1;
	links_broken_scalefactor = 1;
    surfaceimpacts_scalefactor = 1;
}

void segments::getsegmentnum(const vect& node, int& xseg, int& yseg, int& zseg) const
{  // set the segment number for each axis, dependent on node position

    double dblxseg, dblyseg, dblzseg;

    getsegmentnum(node, dblxseg, dblyseg, dblzseg);

	xseg = (int) dblxseg;
	yseg = (int) dblyseg;
	zseg = (int) dblzseg;

}

double segments::getsegmentnum(const vect& node, const projection &axis) const
{
    double dblxseg, dblyseg, dblzseg;

    getsegmentnum(node, dblxseg, dblyseg, dblzseg);

    if (axis == xaxis)
    {
        return dblxseg;
    }
    else if (axis == yaxis)
    {
        return dblyseg;
    }

    return dblzseg;

}

void segments::getsegmentnum(const vect& node, double& xseg, double& yseg, double& zseg) const
{  // set the segment number for each axis, dependent on node position

	if (NUCSHAPE == nucleator::sphere)
	{	// sphere

		xseg = (double) num_cap_segs * (1+ (atan2(-node.z,node.y) / PI));
		yseg = (double) num_cap_segs * (1+ (atan2(-node.z,node.x) / PI));
		zseg = (double) num_cap_segs * (1+ (atan2(-node.y,node.x) / PI));
		
		return;
	}
	else
	{	// capsule
	
		xseg = getcapsuleseg(node.y,node.z);   
		yseg = getcapsuleseg(node.x,node.z);   //x
		zseg = (double)num_cap_segs * (1+ (atan2(-node.y,node.x) / PI));

	}
                                          
}

double segments::getcapsuleseg(const double & x, const double & y) const
{	// get the segment num for the capsule (fractional)
	// segments are numbered clockwise
	// starting at upper cap on left most edge

	
	if (fabs(y) < CAPSULE_HALF_LINEAR)
	{	// on cylinder

		if (x > 0)	// RHS
		{
			return (double) num_cap_segs + ((CAPSULE_HALF_LINEAR - y) / straight_seg_len);
		}
		else		// LHS
		{
			return 2 * (double) num_cap_segs + (double)num_straight_segs 
						        + ((y + CAPSULE_HALF_LINEAR) / straight_seg_len);
		}
	} 
	else
	{	
		//if (y > 0)
		//{
		//	// top cap
		//	return ((double)num_cap_segs * (1+ (atan2( -(y - CAPSULE_HALF_LINEAR),  x) / PI)) );
 	//	}
  //      else
		//{	// bottom cap
		//	return num_straight_segs + num_cap_segs
		//		+  ((double)num_cap_segs * (1+ (atan2(  (y + CAPSULE_HALF_LINEAR), -x) / PI)) );
		//}

        if (y > 0)
		{
			// top cap
			return ((double)num_cap_segs * (1+ (atan2( -(y - CAPSULE_HALF_LINEAR),  x) / PI)) );
 		}
        else
		{	// bottom cap
			return num_straight_segs + num_cap_segs
				+  ((double)num_cap_segs * (1+ (atan2(  (y + CAPSULE_HALF_LINEAR), -x) / PI)) );
		}
	}

}

void segments::getsegmentdist(const nodes& node,int& xdist, int& ydist, int& zdist) const
{

	vect rot_pos, rot_unit;

	rot_pos = node;

	//ptheactin->sym_break_rotation_to_xy_plane.rotate(rot_pos); 
	
	if (NUCSHAPE == nucleator::sphere)
	{	// sphere

		xdist = dist_to_seg(calcdist(rot_pos.y, rot_pos.z) - RADIUS); 
		ydist = dist_to_seg(calcdist(rot_pos.x, rot_pos.z) - RADIUS); 
		zdist = dist_to_seg(calcdist(rot_pos.x, rot_pos.y) - RADIUS); 
		return;
	}
	else
	{	// capsule

		zdist = dist_to_seg(calcdist(rot_pos.x, rot_pos.y) - RADIUS); 

		if (node.onseg)
		{	// on cylinder

			xdist = dist_to_seg(fabs(rot_pos.y) - RADIUS); 
			ydist = dist_to_seg(fabs(rot_pos.x) - RADIUS); 
		
		} 
		else if (node.z > 0)
		{	// top cap
	
			xdist = dist_to_seg(calcdist(rot_pos.y, rot_pos.z - CAPSULE_HALF_LINEAR) - RADIUS); 
			ydist = dist_to_seg(calcdist(rot_pos.x, rot_pos.z - CAPSULE_HALF_LINEAR) - RADIUS); 

		}
		else	//  (y < CAPSULE_HALF_LINEAR)
		{	// bottom cap

			xdist = dist_to_seg(calcdist(rot_pos.y, rot_pos.z + CAPSULE_HALF_LINEAR) - RADIUS); 
			ydist = dist_to_seg(calcdist(rot_pos.x, rot_pos.z + CAPSULE_HALF_LINEAR) - RADIUS); 
	
		}

	}

}


int segments::dist_to_seg(const double & dist) const
{	// convert distance to seg num, and return -1 if out of range

	if (dist < 0) return -1;
	
	int dist_seg = (int) (dist / dist_step);

	return (dist_seg>=num_dist_segs)?(-1):(dist_seg);
}


void segments::addnode(const nodes& node)
{	// add the node's data to the segments

	// TODO:  fix this for capsule rotation
    
	int xseg, yseg, zseg;
	int xdist, ydist, zdist;
	int dist;
	double xfactor,yfactor,zfactor;
	//double radius;

	nodes           rot_pos = node;
    rot_pos -= p_nuc->position;

	vect           rot_unit = node.unit_vec_posn;
	vect rot_nuc_link_force = node.nucleator_link_force;
    vect rot_nuc_impacts = node.nucleator_impacts;

    ptheactin->nuc_to_world_rot.rotate(rot_nuc_link_force); 
	ptheactin->nuc_to_world_rot.rotate(rot_nuc_impacts);

	ptheactin->sym_break_rotation_to_xy_plane.rotate(rot_pos); 
	ptheactin->sym_break_rotation_to_xy_plane.rotate(rot_unit); 
	ptheactin->sym_break_rotation_to_xy_plane.rotate(rot_nuc_link_force);
    ptheactin->sym_break_rotation_to_xy_plane.rotate(rot_nuc_impacts);

    vect xfacvec, yfacvec, zfacvec;

    // there is an annoying rounding error problem for 
    // capsule when fabs(rot_pos.z) == CAPSULE_HALF_LINEAR
    // [caused by the atan2() functions in getsegmentnum()]
    // cludge:

    if (fabs(rot_pos.z) - CAPSULE_HALF_LINEAR < 0.000001)
    {
        rot_pos.z += 0.000001;
    }

	getsegmentnum(rot_pos, xseg, yseg, zseg);
	getsegmentdist(rot_pos, xdist, ydist, zdist);

	// find scaling factor if off-axis, using rotated vector
	// and radius using normal pos'n

	xfacvec = vect(0,rot_unit.y,rot_unit.z); 
	yfacvec = vect(rot_unit.x,0,rot_unit.z); 

	//xfactor = calcdist(rot_unit.y,rot_unit.z);
	//yfactor = calcdist(rot_unit.x,rot_unit.z);

    if (NUCSHAPE == nucleator::sphere)
	{
		zfacvec = vect(rot_unit.x,rot_unit.y,0);
		//zfactor = calcdist(rot_unit.x,rot_unit.y);	
		//radius = node.length() - RADIUS;
	}
	else
	{
		if (node.onseg)
		{  // on cylinder, don't scale by z component
			zfacvec = vect(rot_unit.x,rot_unit.y,0);
			zfactor = 1;
			//radius = calcdist(node.x,node.y) - RADIUS;
		}
		else
		{	// on ends
			zfacvec = vect(rot_unit.x,rot_unit.y,(fabs(node.z) - CAPSULE_HALF_LINEAR) - RADIUS); 

			zfactor = calcdist(rot_unit.x,rot_unit.y);
			//radius = calcdist(node.x,node.y,fabs(node.z) - CAPSULE_HALF_LINEAR) - RADIUS;
		}

	}

	xfactor = xfacvec.length();
	yfactor = yfacvec.length();
	zfactor = zfacvec.length();

	//radius = node.dist_from_surface;

    surfaceimpacts[0][xseg] += xfactor * node.nucleator_impacts.cross(vect(1,0,0)).length(); 
	surfaceimpacts[1][yseg] += yfactor * node.nucleator_impacts.cross(vect(0,1,0)).length(); 
	surfaceimpacts[2][zseg] += zfactor * node.nucleator_impacts.cross(vect(0,0,1)).length();

	//if ((xseg==11))
	//	cout << "node.nucleator_impacts: "  << setw(30) << setprecision(20) << node.nucleator_impacts << endl;

	
    // to only plot link or impact forces, comment out one of the below sections


    if (PLOTFORCES_INCLUDELINKFORCES)
    {
        // add the nucleator link forces

	    surfacestuckforce[0][xseg][0] += xfactor * (rot_nuc_link_force.y ); 
	    surfacestuckforce[0][xseg][1] += xfactor * (rot_nuc_link_force.z );

	    surfacestuckforce[1][yseg][0] += yfactor * (rot_nuc_link_force.x );
	    surfacestuckforce[1][yseg][1] += yfactor * (rot_nuc_link_force.z ); 

	    surfacestuckforce[2][zseg][0] += zfactor * (rot_nuc_link_force.x );
	    surfacestuckforce[2][zseg][1] += zfactor * (rot_nuc_link_force.y );
    }


    if (PLOTFORCES_INCLUDEIMPACTS)
    {
        // add the impact forces

        surfacestuckforce[0][xseg][0] += xfactor * ( rot_nuc_impacts.y); 
	    surfacestuckforce[0][xseg][1] += xfactor * ( rot_nuc_impacts.z);

	    surfacestuckforce[1][yseg][0] += yfactor * ( rot_nuc_impacts.x);
	    surfacestuckforce[1][yseg][1] += yfactor * ( rot_nuc_impacts.z); 

	    surfacestuckforce[2][zseg][0] += zfactor * ( rot_nuc_impacts.x);
	    surfacestuckforce[2][zseg][1] += zfactor * ( rot_nuc_impacts.y);
    }


	if (xdist!=-1)
	{
              numnodes[0][xseg][xdist] += xfactor;
			rep_radial[0][xseg][xdist] += xfactor * node.repforce_radial;
		rep_transverse[0][xseg][xdist] += xfactor * node.repforce_transverse;
	   	   link_radial[0][xseg][xdist] += xfactor * node.linkforce_radial;
	   link_transverse[0][xseg][xdist] += xfactor * node.linkforce_transverse;
		  links_broken[0][xseg][xdist] += xfactor * node.links_broken;
	}


	if (ydist!=-1)
	{
              numnodes[1][yseg][ydist] += yfactor;
			rep_radial[1][yseg][ydist] += yfactor * node.repforce_radial;
		rep_transverse[1][yseg][ydist] += yfactor * node.repforce_transverse;
		   link_radial[1][yseg][ydist] += yfactor * node.linkforce_radial;
	   link_transverse[1][yseg][ydist] += yfactor * node.linkforce_transverse;
		  links_broken[1][yseg][ydist] += yfactor * node.links_broken;
	}


	if (zdist!=-1)
	{
              numnodes[2][zseg][zdist] += zfactor;
			rep_radial[2][zseg][zdist] += zfactor * node.repforce_radial;
		rep_transverse[2][zseg][zdist] += zfactor * node.repforce_transverse;
		   link_radial[2][zseg][zdist] += zfactor * node.linkforce_radial;
	   link_transverse[2][zseg][zdist] += zfactor * node.linkforce_transverse;
		  links_broken[2][zseg][zdist] += zfactor * node.links_broken;

    }

	dist = (int) (node.dist_from_surface / radialdist);

	if ((dist < num_radial_bins) && (dist >= 0))
    {
	    radial_numnodes[dist]++;
        radial_rep_radial[dist] += node.repforce_radial + (NODE_DIST_TO_FORCE * node.nucleator_impacts.length()) ; 
	    radial_rep_transverse[dist] += node.repforce_transverse; 
        radial_link_radial[dist] += node.linkforce_radial + node.nucleator_link_force.dot(node.unitvec());
        radial_link_transverse[dist] += node.linkforce_transverse + node.nucleator_link_force.cross(node.unitvec()).length();
	    radial_links_broken[dist] += node.links_broken;

//        radial_linkenergy_transverse[dist] += node.linkenergy_transverse;
//       radial_linkenergy_radial[dist] += node.linkenergy_radial;
//		radial_repenergy_transverse[dist] += node.repenergy_transverse;
//        radial_repenergy_radial[dist] += node.repenergy_radial;
//		radial_linksenergy_broken[dist] += node.linksenergy_broken;
    }

}

void segments::clearbins(void)
{
	for (int axis = 0; axis != 3; ++axis)
	{
		for(int seg = 0; seg != num_segs; ++seg)
		{
			surfaceimpacts[axis][seg]=0;

			for(int dist = 0; dist<num_dist_segs; ++dist)
			{
					   numnodes[axis][seg][dist]=0;
					 rep_radial[axis][seg][dist]=0;
				 rep_transverse[axis][seg][dist]=0;
					link_radial[axis][seg][dist]=0;
				link_transverse[axis][seg][dist]=0;
   				   links_broken[axis][seg][dist]=0;
			  
			}

			for(int dirn = 0; dirn<2; ++dirn)
			{
				surfacestuckforce[axis][seg][dirn]=0;
			}

		}
	}
	
	for(int dist = 0; dist<num_dist_segs; ++dist)
	{
		radial_numnodes[dist] =			
		radial_rep_radial[dist] =
		radial_rep_transverse[dist] =
		radial_link_radial[dist] =
		radial_link_transverse[dist] =
		radial_links_broken[dist] = 0.0;

        radial_linkenergy_transverse[dist] =
        radial_linkenergy_radial[dist] =
		radial_repenergy_transverse[dist] =
        radial_repenergy_radial[dist] =
		radial_linksenergy_broken[dist] =0.0;
	}

    for (int axis = 0; axis != 3; ++axis)
	{
    	for(int dist = 0; dist != num_dist_segs; ++dist)
		{
            numnodes_SD[axis][dist] =
		    rep_radial_SD[axis][dist] =
		    rep_transverse_SD[axis][dist] =
		    link_radial_SD[axis][dist] =
		    link_transverse_SD[axis][dist] =
		    links_broken_SD[axis][dist] = 0.0;
        }
    }
}

void segments::drawoutline(ostream& drawcmd, const projection & axis) const
{

    int radius;
    int segment;

	radius  = ptheactin->pixels(RADIUS); 
	segment = ptheactin->pixels(CAPSULE_HALF_LINEAR);
	
	// draw outline

    if	((NUCSHAPE == nucleator::sphere) || (axis == zaxis))
	{	
		// sphere

			drawcmd << " circle "
			<< centerx << "," << centery
			<< " "
			<< centerx << "," << centery+radius;
    } 
	else 
	{	
		// capsule

		drawcmd << " ellipse "
			<< centerx << "," << centery + segment << " "
			<< radius << "," << radius << " "
			<< "0,180";
		
		drawcmd << " line "
			<< centerx - radius << "," << centery + segment << " "
			<< centerx - radius << "," << centery - segment;
		
		drawcmd << " line "
			<< centerx + radius << "," << centery + segment << " "
			<< centerx + radius << "," << centery - segment;
		
		drawcmd << " ellipse "
			<< centerx << "," << centery - segment << " "
			<< radius << "," << radius << " "
			<< "180,360";
    }
 
}

int segments::drawsurfaceimpacts(ostream& drawcmd, const projection & axis, const rotationmatrix& axisrotation, const double scale) const
{

	double linex, liney;
	double startx, starty;

	//double seg_area; 
    //double unscaledlen;

	int numlinesplotted = 0;   // we track the # lines plotted, because ImageMagick croaks if we give it too many in one go

	int segstodraw = num_segs;

	if ((NUCSHAPE == nucleator::capsule) && (axis == zaxis))
	{	// capsule z axis, no linear section to plot
		segstodraw = 2 * num_cap_segs;
	}


    // we have summed over the number of iterations so need to scale by that
    const double scalefactor = scale * NODE_DIST_TO_FORCE / 
                               (surfaceimpacts_scalefactor * (double) InterRecordIterations);

    // temp change max line length:

    const double maxlinelength = 2.0 * 0.9 * RADIUS;
	
	for (int i=0; i != segstodraw; ++i)
	{

		startx = linestartx[axis][i];
		starty = linestarty[axis][i];


        // may want to scale by surface area of segment?
        //
		//if ((NUCSHAPE == nucleator::capsule) && 
		//	(axis != 2) &&
		//	(fabs(starty) < CAPSULE_HALF_LINEAR))
		//{	// on capsule side
		//	seg_area = straight_seg_area;
		//}
		//else
		//{
		//	seg_area = curved_seg_area;
		//}


		// draw the surface impacts:

      //  if (DRAW_COMPRESSIVE_FORCES)
      //  {

      //      // magnitude of the impacts
		    //unscaledlen = surfaceimpacts[axis][i] * NODE_DIST_TO_FORCE; // these are movements, so convert to forces

      //      // convert the length into vector

		    //linex = unscaledlen * lineunitvecx[axis][i];
		    //liney = unscaledlen * lineunitvecy[axis][i];


      //      numlinesplotted += drawline(drawcmd, 
      //                                  startx, starty,
      //                                  linex, liney,
      //                                  maxlinelength, scalefactor); 
      //  
      //  }


		//if (STICK_TO_NUCLEATOR || (NUC_FRICTION_COEFF > 0.00001))
		//{

			// draw the nucleator link forces:
            //cout << surfacestuckforce[axis][i][0] << " " << surfacestuckforce[axis][i][1] << endl; 


			linex = - surfacestuckforce[axis][i][0] ;
			liney = - surfacestuckforce[axis][i][1] ;
                                                                                                   
            numlinesplotted += drawline(drawcmd, 
                                        startx, starty,
                                        linex, liney,
                                        maxlinelength, scalefactor);

        //}

    }

    // draw the nucleator movement vector

    vect nucmove = p_nuc->deltanucposn_sum;
    
    ptheactin->sym_break_rotation_to_xy_plane.rotate(nucmove);

    axisrotation.rotate(nucmove);

    nucmove *= p_nuc->inertia * NODE_DIST_TO_FORCE;  // convert movement to force

    numlinesplotted += drawline(drawcmd, 
                                0, 4 * RADIUS,
                                nucmove.y, nucmove.z,
                                maxlinelength, scalefactor);

    return numlinesplotted;
}


int segments::drawline(ostream& drawcmd ,
                        const double& startx, const double& starty,  // position (in uM) of start of line
                        double forcevecx, double forcevecy,          // force vector
                        const double& maxlendist, const double& scalefactor) const
{
	
    // scale the force vectors (i.e. convert into a distance)

    forcevecx *= scalefactor;
    forcevecy *= scalefactor;

    const double linelen = calcdist(forcevecx, forcevecy);

    // and truncate if too long
	if (linelen > maxlendist)
	{
		forcevecx *= maxlendist / linelen;
		forcevecy *= maxlendist / linelen;			
	}

	// don't plot zero length lines
	if ( (ptheactin->pixels(startx) == ptheactin->pixels(startx + forcevecx)) &&
		 (ptheactin->pixels(starty) == ptheactin->pixels(starty + forcevecy)) )
	{   
        return 0;
	}
	else
	{

	    drawcmd << " line "
			<< centerx + ptheactin->pixels(startx) << "," 
			<< centery + ptheactin->pixels(starty) << " "

			<< centerx + ptheactin->pixels(startx + forcevecx) << ","
			<< centery + ptheactin->pixels(starty + forcevecy);
			
		return 1;

	}

}

void segments::addallnodes()
{
    // comment out this line to make stats cumulative over frames
    clearbins();

	for (int i=0; i != ptheactin->highestnodecount; ++i)
	{
		if ((ptheactin->node[i].polymer))  // is point valid?
		{
			addnode(ptheactin->node[i]);
		}
	}

    // calculate stddev's from bins

    calcSD(numnodes,numnodes_SD);
    calcSD(rep_radial,rep_radial_SD);
    calcSD(rep_transverse,rep_transverse_SD);
    calcSD(link_radial,link_radial_SD);
    calcSD(link_transverse,link_transverse_SD);
    calcSD(links_broken,links_broken_SD);

}

void segments::calcSD(const Dbl3d& data, Dbl2d& SD)
{
    Dbl2d mean;
    mean.resize(3);
    for (int axis = 0; axis != 3; ++axis)
    {
	    mean[axis].resize(num_dist_segs);
        fill(mean[axis].begin(), mean[axis].end(), 0);
    }

    // calc sums for means

    for (int axis = 0; axis != 3; ++axis)
	{
	    for(int seg = 0; seg != num_segs; ++seg)
		{
		    for(int dist = 0; dist<num_dist_segs; ++dist)
    		{
                mean[axis][dist] += data[axis][seg][dist];
			}
		}
	}

    // convert sums to means
    for (int axis = 0; axis != 3; ++axis)
	{
	    for(int dist = 0; dist != num_dist_segs; ++dist)
        {
            mean[axis][dist] /= num_segs;
	    }
    }
    
    // sum the squares

    for (int axis = 0; axis != 3; ++axis)
	{
	    for(int seg = 0; seg != num_segs; ++seg)
		{
		    for(int dist = 0; dist<num_dist_segs; ++dist)
    		{
                SD[axis][dist] += data[axis][seg][dist] * data[axis][seg][dist];
			}
		}
	}

    // convert to means of squares
    
    for (int axis = 0; axis != 3; ++axis)
	{
        for(int dist = 0; dist != num_dist_segs; ++dist)
        {
            SD[axis][dist] /= num_segs;
	    }
    }

    // subtract square of mean

    for (int axis = 0; axis != 3; ++axis)
	{
        for(int dist = 0; dist != num_dist_segs; ++dist)
        {
            SD[axis][dist] -= mean[axis][dist] * mean[axis][dist];
	    }
    }

    // and take squareroot
    for (int axis = 0; axis != 3; ++axis)
	{
        for(int dist = 0; dist != num_dist_segs; ++dist)
        {
            if (SD[axis][dist]>SQRT_ACCURACY_LOSS)
                SD[axis][dist] = sqrt(SD[axis][dist]);
	    }
    }

}


void segments::savereport(const int& filenum) const
{

	char filename[1024];

	double x,y,z;
	double radius;

	bool capsuleside;

	sprintf ( filename , "%sreport%05i.txt",TEMPDIR, filenum );

	ofstream opreport(filename, ios::out | ios::trunc);
	if (!opreport) 
	{ cout << "Unable to open file " << filename << " for output"; return;}

	// write header
	
	opreport << setprecision(4);

	opreport << "Axis,segment,distseg,x,y,z,Radius,area,capsuleside,numnodes,RepForceRadial,RepForceTrans,LinkForceRadial,LinkForceTrans,LinksBroken" << endl;


	for(int dist = 0; dist<num_dist_segs; ++dist)
	{
		for (int axis = 0; axis != 3; ++axis)
		{
			for(int seg = 0; seg != num_segs; ++seg)
			{
				if ((axis == zaxis) && (seg >= 2 * num_cap_segs))
					continue;  // no linear segment on z axis

				getsegmentposition(x, y, z, seg, dist, axis);

				capsuleside = false;

                if (axis == xaxis)
                {
                    if (NUCSHAPE == nucleator::sphere)
				    {	// sphere or capsule z
					    radius = calcdist(y,z) - RADIUS;
				    }
				    else
				    {
					    if (fabs(z) < CAPSULE_HALF_LINEAR)
					    {
						    capsuleside = true;
						    radius = fabs(x) - RADIUS;
					    }
					    else
					    {
						    radius = calcdist(x , fabs(z) - CAPSULE_HALF_LINEAR) - RADIUS;
					    }
				    }
                }
                else if (axis == yaxis)
                {
                    if ((NUCSHAPE == nucleator::sphere) || (axis == zaxis))
				    {	// sphere or capsule z
					    radius = calcdist(x,z) - RADIUS;
				    }
				    else
				    {
					    if (fabs(z) < CAPSULE_HALF_LINEAR)
					    {
						    capsuleside = true;
						    radius = fabs(x) - RADIUS;
					    }
					    else
					    {
						    radius = calcdist(x , fabs(z) - CAPSULE_HALF_LINEAR) - RADIUS;
					    }
				    }
                }
                else
                {
				    radius = calcdist(x,y) - RADIUS;
		        }


                // rotate *after* determining radius

                //ptheactin->sym_break_rotation_to_xy_plane.rotate(x,y,z);

// Axis,segment,distseg,x,y,z,Radius,numnodes,area,capsuleside,RepForceRadial,RepForceTrans,RepDisplRadial,RepDisplTrans,LinkForceRadial,LinkForceTrans" << endl;

				opreport 
					<< axis << ","
					<< seg << ","
					<< dist << ","
					<< x << ","
					<< y << ","
					<< z << ","
					<< radius << ","
					<< 0 << ","
					<< capsuleside << ","
					<< numnodes[axis][seg][dist] << ","
					<< rep_radial[axis][seg][dist] << ","
					<< rep_transverse[axis][seg][dist] << ","
					<< link_radial[axis][seg][dist] << ","
					<< link_transverse[axis][seg][dist] << ","
					<< links_broken[axis][seg][dist] << endl;

			}
		}
//	opradialreport << "RadialSegDist,numnodes,RepForceRadial,RepForceTrans,RepDisplRadial,RepDisplTrans,LinkForceRadial,LinkForceTrans" << endl;


	}

	opreport << endl;

	opreport.close();

}

void segments::saveradialreport(const int& filenum) const
{

	char filename [1024];

	sprintf ( filename , "%sreport_radial%05i.txt", TEMPDIR, filenum );

	ofstream opradialreport(filename, ios::out | ios::trunc);
	if (!opradialreport) 
	{ cout << "Unable to open file " << filename << " for output"; return;}

    opradialreport << "Distance,Nodes,F_Rep(radial),F_Rep(trans),F_Link(radial),F_Link(trans),LinksBroken"
                   << ",E_Rep(radial),E_Rep(trans),E_Link(radial),E_Link(trans),E_LinksBroken" << endl;

	for (int dist = 0; dist < num_radial_bins; ++dist)
	{

		opradialreport 
			<< ((double)dist + 0.5) * radialdist << ","
			<< radial_numnodes[dist] << ","
			<< radial_rep_radial[dist] << ","
			<< radial_rep_transverse[dist] << ","
			<< radial_link_radial[dist] << ","
			<< radial_link_transverse[dist] << ","
			<< radial_links_broken[dist] << ","
            << radial_repenergy_radial[dist] << ","
            << radial_repenergy_transverse[dist] << ","
            << radial_linkenergy_radial[dist] << ","
            << radial_linkenergy_transverse[dist] << ","
		    << radial_linksenergy_broken[dist]
            << endl;
	}

	opradialreport << endl;
	opradialreport.close();
}

void segments::saveradialaxisreport(const int& filenum, const int axis) const
{

	char filename [1024];

    char projletter[] = "z";

    if (axis == xaxis)
	{
		sprintf ( projletter , "x");
	}
	else if (axis == yaxis)
	{
		sprintf ( projletter , "y");
	}

	sprintf ( filename , "%s%s_report_radial_%05i.txt", TEMPDIR,projletter, filenum );

	ofstream opradialreport(filename, ios::out | ios::trunc);
	if (!opradialreport) 
	{ cout << "Unable to open file " << filename << " for output"; return;}

	opradialreport << "RadialSegDist,numnodes,RepForceRadial,RepForceTrans,LinkForceRadial,LinkForceTrans,LinksBroken" << endl;

    double temp_radial_numnodes,
        temp_radial_rep_radial,
        temp_radial_rep_transverse,
        temp_radial_link_radial,
        temp_radial_link_transverse,
        temp_radial_links_broken;


	for (int dist = 0; dist < num_radial_bins; ++dist)
	{
        temp_radial_numnodes = 0;
        temp_radial_rep_radial = 0;
        temp_radial_rep_transverse = 0;
        temp_radial_link_radial = 0;
        temp_radial_link_transverse = 0;
        temp_radial_links_broken = 0;

        for(int seg = 0; seg<num_segs; ++seg)
	    {
            temp_radial_numnodes += numnodes[axis][seg][dist];
            temp_radial_rep_radial += rep_radial[axis][seg][dist];
            temp_radial_rep_transverse += rep_transverse[axis][seg][dist];
            temp_radial_link_radial += link_radial[axis][seg][dist];
            temp_radial_link_transverse += link_transverse[axis][seg][dist];
            temp_radial_links_broken += links_broken[axis][seg][dist];
        }

		opradialreport 
			<< ((double)dist + 0.5) * radialdist << ","
			<< temp_radial_numnodes << ","
			<< temp_radial_rep_radial << ","
			<< temp_radial_rep_transverse << ","
			<< temp_radial_link_radial << ","
			<< temp_radial_link_transverse << ","
			<< temp_radial_links_broken << endl;
	}

	opradialreport << endl;
	opradialreport.close();
}

void segments::saveSDreport(const int& filenum) const
{

	char filename [1024];

	sprintf ( filename , "%sreport_SD%05i.txt", TEMPDIR, filenum );

	ofstream opSDreport(filename, ios::out | ios::trunc);
	if (!opSDreport) 
	{ cout << "Unable to open file " << filename << " for output"; return;}

	opSDreport << "Axis,RadialSegDist,numnodesSD,RepForceRadialSD,RepForceTransSD,LinkForceRadialSD,LinkForceTransSD,LinksBrokenSD" << endl;

    for (int axis = 0; axis != 3; ++axis)
	{
	    for (int dist = 0; dist != num_radial_bins; ++dist)
	    {

		    opSDreport << axis << ","
			    << ((double)dist + 0.5) * radialdist << ","
			    << numnodes_SD[axis][dist] << ","
			    << rep_radial_SD[axis][dist] << ","
			    << rep_transverse_SD[axis][dist] << ","
			    << link_radial_SD[axis][dist] << ","
			    << link_transverse_SD[axis][dist] << ","
			    << links_broken_SD[axis][dist] << endl;
	    }
    }

	opSDreport << endl;
	opSDreport.close();
}

void segments::getsegmentposition(double& x, double& y, double& z, const int & seg,
								  const int & dist, const int & axis) const
{
	if (axis == xaxis)
	{
		x = 0;
		y = linestartx[axis][seg] - lineunitvecx[axis][seg] * dist * dist_step;
		z = linestarty[axis][seg] - lineunitvecy[axis][seg] * dist * dist_step;
	}
	else if (axis == yaxis)
	{
		x = linestartx[axis][seg] - lineunitvecx[axis][seg] * dist * dist_step;
		y = 0;
		z = linestarty[axis][seg] - lineunitvecy[axis][seg] * dist * dist_step;
	}
	else
	{
		x = linestartx[axis][seg] - lineunitvecx[axis][seg] * dist * dist_step;
		y = linestarty[axis][seg] - lineunitvecy[axis][seg] * dist * dist_step;
		z = 0;
	}

}

//void segments::setbitmapcoords()
//{
//
//	for (int axis = 0; axis < 3; ++axis)
//		for(int i = 0; i<num_segs; ++i)
//			for(int j = 0; j<num_dist_segs; ++j)
//			{
//				segment_pixel[axis][i][j].resize(0);
//			}
//
//	const int offsetx = bins_bitmap_width / 2;			// center these pixels
//	const int offsety = bins_bitmap_height / 2;
//
//	int pix_x, pix_y;	// these are bitmap co-ords
//
//	int xseg, yseg, zseg;
//	int xdist, ydist, zdist;
//	int seg,dist;
//
//	nodes dummynode;
//
//	// go through bitmap
//
//	for (pix_x = 0; pix_x < bins_bitmap_width; ++pix_x)
//		for (pix_y = 0; pix_y < bins_bitmap_height; ++pix_y)
//			for(int axis = 0; axis < 3; ++axis)
//			{
//				if (axis == 0)
//				{
//					dummynode.y = ptheactin->unpixels(pix_x - offsetx);
//					dummynode.z = ptheactin->unpixels(pix_y - offsety);
//				}
//				else if (axis == 1)
//				{
//					dummynode.x = ptheactin->unpixels(pix_x - offsetx);
//					dummynode.z = ptheactin->unpixels(pix_y - offsety);
//				}
//				else
//				{
//					dummynode.x = ptheactin->unpixels(pix_x - offsetx);
//					dummynode.y = ptheactin->unpixels(pix_y - offsety);
//				}
//				
//				//ptheactin->reverse_sym_break_rotation_to_xy_plane.rotate(dummynode); 
//		
//				dummynode.setunitvec();
//
//				// get bin numbers:
//
//				getsegmentnum( dummynode, xseg,  yseg,  zseg);
//				getsegmentdist(dummynode, xdist, ydist, zdist);
//
//				if (axis == 0)
//				{
//					seg = xseg;
//					dist = xdist;
//				}
//				else if (axis == 1)
//				{
//					seg = yseg;
//					dist = ydist;
//				}
//				else
//				{
//					seg = zseg;
//					dist = zdist;
//				}
//
//				if (dist == -1)
//					continue;
//
//				segment_pixel[axis][seg][dist].push_back(pix_x + centerx - offsetx);
//				segment_pixel[axis][seg][dist].push_back(pix_y + centery - offsety);
//
//			}
//
//}

void segments::write_bins_bitmap(Dbl2d &imageR, Dbl2d &imageG, Dbl2d &imageB,
					   const Dbl3d & var, const double& scale, const projection &axis)
{

	const int offsetx = bins_bitmap_width / 2;			// center these pixels
	const int offsety = bins_bitmap_height / 2;

	//int x, y;	// these are bitmap co-ords

	int xseg, yseg, zseg;
	int xdist, ydist, zdist;
	int seg,dist;

	int pix_x,pix_y;

	nodes dummynode;
    Colour colour;

	double value;

	// go through bitmap

	for (pix_x = 0; pix_x < bins_bitmap_width; ++pix_x)
		for (pix_y = 0; pix_y < bins_bitmap_height; ++pix_y)
		{
			if (axis == xaxis)
			{
				dummynode.y = ptheactin->unpixels(pix_x - offsetx);
				dummynode.z = ptheactin->unpixels(pix_y - offsety);
			}
			else if (axis == yaxis)
			{
				dummynode.x = ptheactin->unpixels(pix_x - offsetx);
				dummynode.z = ptheactin->unpixels(pix_y - offsety);
			}
			else
			{
				dummynode.x = ptheactin->unpixels(pix_x - offsetx);
				dummynode.y = ptheactin->unpixels(pix_y - offsety);
			}
			
			//ptheactin->reverse_sym_break_rotation_to_xy_plane.rotate(dummynode); 
	
			dummynode.setunitvec();

			// get bin numbers:

			getsegmentnum( dummynode, xseg,  yseg,  zseg);
			getsegmentdist(dummynode, xdist, ydist, zdist);

			if (axis == xaxis)
			{
				seg = xseg;
				dist = xdist;
			}
			else if (axis == yaxis)
			{
				seg = yseg;
				dist = ydist;
			}
			else
			{
				seg = zseg;
				dist = zdist;
			}

			if (dist == -1)
				continue;

			value = var[axis][seg][dist] / scale;  // scaled between 0 and 1

			if (value < 0.00001)	// skip if zero
				continue;

            

			colour.setcol(value);

			imageR[pix_x + centerx - offsetx][pix_y + centery - offsety] = colour.r;
			imageG[pix_x + centerx - offsetx][pix_y + centery - offsety] = colour.g;
			imageB[pix_x + centerx - offsetx][pix_y + centery - offsety] = colour.b;

		}

        write_colourmap_bitmap(imageR, imageG, imageB);//, BMP_AA_FACTOR);

}

void segments::write_colourmap_bitmap(Dbl2d &imageR, Dbl2d &imageG, Dbl2d &imageB) // double widthscalefactor)
{
    double widthscalefactor = 1; // ignore this for now

    // write out colormap key

    //const int width  = (int) imageR.size();
    const int height = (int) imageR[0].size();

    const int keyheight = (int) ((double) height * 2/3);
    const int keywidth  = (int) ((10 * height * widthscalefactor) / 800);

    const int keyxorig = (int)(1 * widthscalefactor); //centerx - offsetx;
    const int keyyorig = (height/2) - (keyheight / 2);

    Colour colour;
    int pix_x,pix_y;

	    for (pix_y = 0; pix_y < keyheight; ++pix_y)
	    {
		    colour.setcol(1 - (double)pix_y / (double)keyheight);

		    for (pix_x = 0; pix_x < keywidth; ++pix_x)
		    {
			    imageR[pix_x + keyxorig][pix_y + keyyorig] = colour.r;
			    imageG[pix_x + keyxorig][pix_y + keyyorig] = colour.g;
			    imageB[pix_x + keyxorig][pix_y + keyyorig] = colour.b;
		    }
	    }

}

void segments::set_scale_factors(void)
{
    for (int ax = 0; ax < 3; ++ax)
	    for(int seg = 0; seg<num_segs; ++seg)
        {

            if (surfaceimpacts[ax][seg] > surfaceimpacts_scalefactor)
				surfaceimpacts_scalefactor = surfaceimpacts[ax][seg];

		    for(int dist = 0; dist<num_dist_segs; ++dist)
		    {
			    if (numnodes[ax][seg][dist] > numnodes_scalefactor)
				    numnodes_scalefactor = numnodes[ax][seg][dist];

                if (rep_radial[ax][seg][dist] > rep_radial_scalefactor)
				    rep_radial_scalefactor = rep_radial[ax][seg][dist];

                if (rep_transverse[ax][seg][dist] > rep_transverse_scalefactor)
				    rep_transverse_scalefactor = rep_transverse[ax][seg][dist];

                if (link_radial[ax][seg][dist] > link_radial_scalefactor)
				    link_radial_scalefactor = link_radial[ax][seg][dist];

                if (link_transverse[ax][seg][dist] > link_transverse_scalefactor)
				    link_transverse_scalefactor = link_transverse[ax][seg][dist];

                if (links_broken[ax][seg][dist] > links_broken_scalefactor)
				    links_broken_scalefactor = links_broken[ax][seg][dist];

			}
        }

}


void segments::save_scalefactors(void)
{
	ofstream opscalefact("segscalefactors.txt", ios::out | ios::trunc);
	if (!opscalefact) 
	{ cout << "Unable to open file 'sym_break_axis.txt' for output"; return;}

	opscalefact  << surfaceimpacts_scalefactor << " "
				<< numnodes_scalefactor << " "
				<< rep_radial_scalefactor << " "
                << rep_transverse_scalefactor << " "
                << link_radial_scalefactor << " "
                << link_transverse_scalefactor << " "
                << links_broken_scalefactor << endl
                << ptheactin->imageRmax[0] << " "
                << ptheactin->imageGmax[0] << " "
                << ptheactin->imageBmax[0] << endl
                << ptheactin->imageRmax[1] << " "
                << ptheactin->imageGmax[1] << " "
                << ptheactin->imageBmax[1] << endl
                << ptheactin->imageRmax[2] << " "
                << ptheactin->imageGmax[2] << " "
                << ptheactin->imageBmax[2] << endl;

	opscalefact.close();

	//cout << "'sym_break_axis.txt' file written" << endl;
}

bool segments::load_scalefactors(void)
{
	ifstream ipscalefact(SEG_SCALE_FILE, ios::in);

	if (!ipscalefact) 
	{ 
		cout << "Unable to open file 'segscalefactors.txt' for input, skipping." << endl;
        return false;
	}
	else
	{
	    ipscalefact  >> surfaceimpacts_scalefactor 
				    >> numnodes_scalefactor 
				    >> rep_radial_scalefactor 
                    >> rep_transverse_scalefactor 
                    >> link_radial_scalefactor 
                    >> link_transverse_scalefactor 
                    >> links_broken_scalefactor
                    >> ptheactin->imageRmax[0]
                    >> ptheactin->imageGmax[0]
                    >> ptheactin->imageBmax[0]
                    >> ptheactin->imageRmax[1]
                    >> ptheactin->imageGmax[1]
                    >> ptheactin->imageBmax[1]
                    >> ptheactin->imageRmax[2]
                    >> ptheactin->imageGmax[2]
                    >> ptheactin->imageBmax[2];

		ipscalefact.close();
        return true;
	}
}
