# Supplementary material for: In Silico Reconstitution of Actin-Based Symmetry Breaking and Motility
Source: PLoS Biol. 2009 Sep 22;7(9):e1000201. doi: 10.1371/journal.pbio.1000201 (PMC2738636; doi:10.1371/journal.pbio.1000201)
Supplement: Protocol S2 — Source code and parameter control file (under GPL open source license). (comet_src_v0.2.zip) (0.34 MB ZIP) [file pbio.1000201.s023.zip › comet/stdafx.h]

/*

    comet - an actin-based motility simulator
    Copyright (C) 2005 Mark J Dayel

    This program is free software: you can redistribute it and/or modify
    it under the terms of the GNU General Public License as published by
    the Free Software Foundation, either version 3 of the License, or
    (at your option) any later version.

    This program is distributed in the hope that it will be useful,
    but WITHOUT ANY WARRANTY; without even the implied warranty of
    MERCHANTABILITY or FITNESS FOR A PARTICULAR PURPOSE.  See the
    GNU General Public License for more details.

    You should have received a copy of the GNU General Public License
    along with this program.  If not, see <http://www.gnu.org/licenses/>

*/

#ifndef stdafx_H
#define stdafx_H

// compile-time options:

// whether link or proximity viscosity
//#define LINK_VISCOSITY 1
//#define PROXIMITY_VISCOSITY 1
// note: also need to set VISCOSIY variable to true in cometparams.ini

// this doesn't seem to affect speed at all
// #define NODE_GRID_USE_ARRAYS 1

//#define NOKBHIT 1
#define VTK_USE_ANSI_STDLIB

// NODEGRIDTYPE should be 'list' or 'vector'
// vector seems quite a bit faster
//#define NODEGRIDTYPELIST 1

//#define BMPS_USING_LINKS 1

//#define NO_CALC_STATS 1 // calculating stats slows things considerably (prolly because of trig functions,
                        // but is required if we want force/energy graphs)

// #define NON_RANDOM 1   // keep nucleating from same places
                                             
#if defined (__SSE__) 
    // only define for GCC4, because my SSE asm instruction don't compile on gcc3
    // (i.e. I don't know the gcc3 syntax...)
    #if __GNUC__ > 3
    //    #define USE_SSE_APPROX_SQRT 1
    #endif

#endif

//#define TIMERCPUTIME  // timers report cpu time instead of wall time

// we use gnu scientific library for uniform random number generation
// comment out this line to default to using the system's rand()
#define USE_GSL_RANDOM 1


//#define FORCE_REPULSIVE_POWER_TO_TWO 1

// test optimizations
#ifdef NODEGRIDTYPELIST
    #define NODEGRIDTYPE list
#else
    #define NODEGRIDTYPE vector
#endif

#ifdef NODE_GRID_USE_ARRAYS
	#define NODEGRID(i,j,k)  (*(nodegrid + ((((GRIDSIZE*GRIDSIZE*(i)) + (GRIDSIZE*(j)) + (k))))))
#else
	#define NODEGRID(i,j,k)	 nodegrid[(i)][(j)][(k)]
#endif

const unsigned int MAX_EXPECTED_LINKS = 20;   // reserves this no of links per node
                                              // OK if goes over, just slows things

#define SYM_BREAK_FILE "sym_break_axis.txt"
#define SEG_SCALE_FILE "segscalefactors.txt"
#define COMET_PARAMS_FILE "cometparams.ini"
#define NODESUPDATEFILE "nodesupdate.txt"
#define TESTNODESFILE "testnodes.txt"
#define VELOCITIESFILE "velocities.txt"

#define USEBZIP2 1

#ifdef USEBZIP2
 #define COMPRESSCOMMAND "bzip2 -9 -f"
 #define DECOMPRESSCOMMAND "bzip2 -d"
 #define COMPRESSEDEXTENSION ".bz2"
#else                                                                                          
 #define COMPRESSCOMMAND "gzip -9 -f"                                     
 #define DECOMPRESSCOMMAND "gunzip"
 #define COMPRESSEDEXTENSION ".gz"
#endif


#ifdef _WIN32

    #define LINK_VTK 1    // link with vtk

    #define _CRT_SECURE_NO_DEPRECATE
    #define WIN32_LEAN_AND_MEAN		// Exclude rarely-used stuff from Windows headers

    // whether to use windows commands (/ or \ etc)
    // this is not *necessarily* a _WIN32 switch, since we may be using cygwin
	
    #define USEWINDOWSCOMMANDS

    #include <windows.h>
    #include <direct.h>      // windows name for dirent.h
	#include <process.h>
	#define getpid _getpid
	//#include <windows.h>

	//#pragma warning(disable: 4511) // unable to generate copy constructor
	//#pragma warning(disable: 4512)

	#pragma warning(disable: 4127)  // constant conditional expression

	#pragma warning(disable: 4996) // turn off depreciated warnings
	#pragma warning(disable: 4530) // turn off exception handling warning

	//#pragma auto_inline( on )

#else

    #include <dirent.h>
	#include <unistd.h>
    #include <sys/mman.h>

#endif

 
	extern char VRMLDIR[];
	extern char DATADIR[];
	extern char REPORTDIR[];
	extern char BITMAPDIR[];
	extern char TEMPDIR[];
	//extern char TEMPDIR2[];
	extern char VTKDIR[];
	extern char STATSDIR[];

    extern char IMAGEMAGICKCONVERT[];
    extern char IMAGEMAGICKMOGRIFY[];


#ifndef mymax
#define mymax(a,b)  (((a) > (b)) ? (a) : (b))
#endif

#ifndef mymin
#define mymin(a,b)  (((a) < (b)) ? (a) : (b))
#endif

// includes

// standard headers


#include <stdio.h>
#include <assert.h>
//#include <string>
#include <cstring>
#include <cstdlib>
#include <fstream>
#include <iostream>
#include <cmath>
#include <sstream>
#include <iomanip>
#include <algorithm>

#include <time.h>
#include <sys/types.h>
#include <sys/timeb.h>
#include <vector>
#include <list>
#include <float.h>


// namespace:

using namespace std;

enum projection 
{
	xaxis = 0,
	yaxis = 1,
	zaxis = 2
};

// pthreads stuff:

#include "pthread.h"
#include "semaphore.h"
#include "threadedtaskqueue.h"

#ifdef USE_GSL_RANDOM

#include <gsl/gsl_rng.h>

//extern const gsl_rng_type * randomnumT;
extern gsl_rng * randomnum;

#endif


//class actin;


extern bool ALLOW_HARBINGERS_TO_MOVE;
extern bool CAGE_ON_SIDE;
extern bool SYM_BREAK_TO_RIGHT;
extern bool BMP_CENTER_ON_LEFT;

extern bool COMPRESSDATAFILES; 

extern double GRIDBOUNDS;
extern double GRIDRES;

extern bool VISCOSITY;
extern double VISCOSITY_EDGE_FACTOR;
extern double VISC_DIST;
extern double MAX_VISC_WEIGHTING;

extern bool USE_BROWNIAN_FORCES;
extern double BROWNIANFORCESCALE;

extern bool USE_THREADS;
extern int NUM_THREADS;
extern int NUM_THREAD_DATA_CHUNKS;

extern bool COL_NODE_BY_STRAIN;
extern bool COL_LINK_BY_DIRN;
extern bool COL_INDIVIDUAL_NODES;
extern double NODE_SCALE_GAMMA;
extern bool COL_GREY_BGND;
extern bool NO_BGND;
extern double COL_INDIVIDUAL_SCALE;

extern bool BMP_LINKS_BROKEN;
extern bool BMP_TRANSVERSELINKSONLY;
extern bool BMP_RADIALLINKSONLY;

extern bool VTK_SCALECOLOPACITY;

extern bool NO_SYMBREAK_ROTATION;

extern double DASHPOT_IMPEDANCE;

extern bool NO_X_MOTION;

//-- Threading
extern TaskQueue thread_queue;
extern bool USETHREAD_LINKFORCES;
extern bool USETHREAD_APPLYFORCES;
extern bool USETHREAD_COLLISION;

extern bool SEGMENT_BINS;
extern bool DRAW_CAGE;
//-- 

extern bool NOBGIMAGEMAGICK;

// math related:

#if 0      // use fmath rather than math  _WIN32
	
	// don't use this part: 
	// for some reason it's *much* slower than doubles (RT typecasting?)	

	//#include <mathf.h>

    #define sin sinf
    #define cos cosf
    #define log logf
    #define floor floorf
    #define ceil ceilf 
    #define sqrt sqrtf
	#define exp expf
	#define fabs fabsf
	#define atan2 atan2f

	//#define MYDOUBLE float	// set precision

	#define SQRT_ACCURACY_LOSS  0.000000000001f

#else

	//#define MYDOUBLE double	// set precision

	#define SQRT_ACCURACY_LOSS  0.0000000000000000001

#endif

// global variables:

extern int MAXNODES;

extern bool REWRITESYMBREAK;
extern bool POST_PROCESS;
extern bool POST_PROCESSSINGLECPU;

extern int POST_PROC_ORDER;

extern bool POST_VTK_VIEW;

extern double TOTAL_SIMULATION_TIME;  
extern double DELTA_T;

extern bool STICK_TO_NUCLEATOR;
extern bool RESTICK_TO_NUCLEATOR;
extern double MAX_NUC_MOVE;

extern bool NUCLEATOR_FORCES;

extern int REFERENCEFRAME;


extern double NUC_LINK_FORCE;
extern double NUC_LINK_BREAKAGE_FORCE;

extern double FORCE_SCALE_FACT;  // convert forces (nom in pN) into node displacements (nom in uM)
										// this is related to effective viscosity and effective size of node
extern double FORCE_BAR_SCALE;  // scale force for bars in output

extern double XLINK_NODE_RANGE;	// Limit crosslink to within this range

extern double LINK_BREAKAGE_FORCE;  // breakage force per link
extern double LINK_FORCE;
//extern bool USE_BREAKAGE_VISCOSITY;
//extern double BREAKAGE_VISCOSITY_THRESHOLD;
//extern double LINK_BREAKAGE_STRAIN;
extern double P_XLINK;
extern double P_NUC;
extern double MAX_POLYMERISATION_PRESSURE;

extern bool POST_VTK;
extern bool POST_STATS;

extern bool VECTOR_NOT_BITMAP;

extern int BMP_WIDTH,BMP_HEIGHT;
extern int VTK_WIDTH;
extern int VTK_HEIGHT;
extern int VTK_AA_FACTOR;
extern int VTK_IMAGE_MULTIPLIER;
extern int BMP_AA_FACTOR;

extern double ELLIPSOID_STRETCHFACTOR;

extern int SAVE_DATA_PRECISION;

extern bool VTK_NUC_WIREFRAME;
extern double VTK_MAX_NODE_DIST;
extern bool VTK_PLOT_NUC_IMPACTS;
extern bool VTK_RAND_NODE_COL;
extern bool VTK_NUC_LINKS_ONLY;
extern double VTK_NUC_LINKS_ONLY_AMPLIFY;
extern double COLOUR_GAMMA;
extern bool VTK_MOVE_WITH_BEAD;
extern double VTK_VIEWANGLE;
extern double VTK_RIP_Z_ANGLE;

extern bool NO_IMAGE_TEXT;
extern bool NO_COLBAR;
extern int BMP_COMPRESSION;
extern string BMP_OUTPUT_FILETYPE;

extern bool QUIET;

extern double LINK_POWER_SCALE;

extern bool X_BMP;										 
extern bool Y_BMP;
extern bool Z_BMP;

extern bool PLOTFORCES;

extern bool PLOTFORCES_INCLUDEIMPACTS;
extern bool PLOTFORCES_INCLUDELINKFORCES;

extern double FOCALDEPTH;

extern double BMP_INTENSITY_OFFSET;

extern double gridscanjitter;

extern double VISCOSITY_FACTOR;
extern double NON_VISC_WEIGHTING;

extern double GAUSSFWHM;
extern double SPECKLE_FACTOR;
extern bool   SPECKLE;
extern bool SPECKLE_NO_ROTATE;

extern unsigned int TEXT_POINTSIZE;

extern bool SPECKLEGRID;
extern double SPECKLEGRIDPERIOD;
extern double SPECKLEGRIDTIMEWIDTH;
extern double SPECKLEGRIDSTRIPEWIDTH;

extern double FINPITCH;
extern double FINWIDTHANGLE; 
extern double FINRATIO;

extern bool POLY_FEEDBACK;
extern double POLY_FEEDBACK_DIST;
extern double POLY_FEEDBACK_MIN_PROB;
extern double POLY_FEEDBACK_FACTOR;

extern double BMP_INTENSITY_SCALE;
extern double INIT_R_GAIN;
extern double INIT_G_GAIN;
extern double INIT_B_GAIN;

extern double NODE_FORCE_TO_DIST;
extern double NODE_DIST_TO_FORCE;

extern double COVERSLIPGAP;

extern double IMPOSED_NUC_ROT_SPEED;
extern bool   IMPOSED_NUC_ROT;

extern double IMPOSED_NUC_DISP_SPEED;
extern bool   IMPOSED_NUC_DISP;

extern bool   TEST_SQUASH;
extern double TEST_FORCE_INITIAL_MAG;
extern double TEST_FORCE_INCREMENT;
extern double TEST_DIST_EQUIL;

extern bool WRITE_BMPS_PRE_SYMBREAK;

extern double NUC_FRICTION_COEFF;

extern double NUCLEATOR_INERTIA;
extern bool VARY_INERT_W_RAD;

extern double VTK_MIN_PLOT_LINK_FORCE_PCT;

extern double RADIUS;   // radius and segment are the true radius and segment of nucleator
extern double CAPSULE_HALF_LINEAR;
extern double RADIUS; // RADIUS and SEG_INCOMP are the enlarged radius and segments
extern int CROSSLINKDELAY;
extern int NODES_TO_UPDATE;
extern double DISTANCE_TO_UPDATE;


#define USE_REPULSIVE_LOOKUP 1
#define REPULSIVE_LOOKUP_DIVISIONS 2048
#define MIN_REPULSION_DIST 0.05

#ifndef FORCE_REPULSIVE_POWER_TO_TWO
extern double NODE_REPULSIVE_POWER;
#endif
extern double NODE_REPULSIVE_MAG;
extern double NODE_REPULSIVE_RANGE;
extern double NODE_REPULSIVE_BUCKLE_RANGE;
extern double NODE_REPULSIVE_BUCKLE_MAG;
extern double NODE_REPULSIVE_BUCKLE_TO;
extern int InterRecordIterations;
extern unsigned int MAX_LINKS_PER_NEW_NODE;
extern unsigned int MAX_LINK_ATTEMPTS;

extern int RADIAL_SEGMENTS;
extern int XLINK_NEAREST;

extern double VIEW_HEIGHT;

extern int ASYMMETRIC_NUCLEATION;

const int REPORT_NUM_VARIABLES = 8;

extern bool ROTATION;
extern double MOFI;

extern bool FORCES_ON_SIDE;

extern int TOTAL_ITERATIONS;  // these variables are global and are calculated from others
extern int NODE_REPULSIVE_GRIDSEARCH;
extern int NODE_REPULSIVE_RANGE_GRIDSEARCH;
extern int NODE_XLINK_GRIDSEARCH;
extern short int GRIDSIZE;

extern bool BMP_TRACKS;
extern bool TRACKS_LENGTHS;
extern bool SECOND_SHELL;

extern unsigned int MAX_NODES_TO_TRACK;

extern bool TRACKS_NO_STATIONARY_NODE;

extern double TRACK_MIN_RANGE;
extern double TRACK_MAX_RANGE;

extern double TRACK_MIN_RANGE2;
extern double TRACK_MAX_RANGE2;

extern double TRACK_TARGET_DIST;

extern double NODE_TRACK_SELECT_Z_RANGE;

extern int TRACKFRAMESTEP;

extern bool BMP_FIX_BEAD_MOVEMENT;
extern bool BMP_FIX_BEAD_ROTATION;

const double RECIP_RAND_MAX =  (1/(double)RAND_MAX);
const double PI = (double) 3.141592653589793238462643383279502884197; // Pi
const double LN_TWO = (double) 0.69314718055995; // ln(2)

inline double calcdist(const double & xdist, const double & ydist, const double & zdist);
inline double calcdist(const double & xdist, const double & ydist); 

inline double recipcalcdist(const double & xdist, const double & ydist, const double & zdist);
inline double recipcalcdist(const double & xdist, const double & ydist);

inline void endian_swap(unsigned short& x);
inline void endian_swap(unsigned int& x);


// own headers
#include "comet.h"
#include "nucleator.h"


extern nucleator::shape NUCSHAPE;  //default to sphere

#include "nodes.h"

typedef vector<nodes*> Nodes1d;
typedef vector<Nodes1d> Nodes2d;
typedef vector<Nodes2d> Nodes3d;

typedef NODEGRIDTYPE<nodes*> NG1d;
typedef vector<NG1d> NG2d;
typedef vector<NG2d> NG3d;
typedef vector<NG3d> NG4d;

typedef vector<signed char> Bool1d;
typedef vector<Bool1d> Bool2d;

typedef vector<double> Dbl1d;
typedef vector<Dbl1d> Dbl2d;

extern vector <nodes> referencenodes;

struct thread_data
{
    vector <nodes>::iterator startnode;
    vector <nodes>::iterator endnode;
    int threadnum;
};

extern vector<struct thread_data>  collision_thread_data_array;
extern vector<struct thread_data>  linkforces_thread_data_array;
extern vector<struct thread_data>  applyforces_thread_data_array;


#ifdef NODE_GRID_USE_ARRAYS
	extern NG1d* __restrict nodegrid;
    //extern NG1d* nodegrid;
    // extern nodes** __restrict nodegrid;
#else
	//extern Nodes3d nodegrid;
    extern NG4d nodegrid;
#endif

extern bool VARY_P_XLINK;

#include "links.h"
#include "actin.h"
#include "vect.h"

extern actin *ptheactin;

//#include "consts.h"

//extern consts CONST;


// sqrts take a bit of time, so played with approximations.  
// Turns out this is no faster, but can be turned on if want to try other ways (lookup table?)
#if defined(USE_SSE_APPROX_SQRT)

 inline float SSErsqrt(float x) {
 
     __asm {
            movss xmm0, x
            rsqrtss xmm0, xmm0
            movss x, xmm0
     }

         return x;
 }
  
 inline float SSEsqrt(float x) {

     __asm {
            movss xmm0, x
            sqrtss xmm0, xmm0
            movss x, xmm0
     }

         return x;
 }

 inline double SSErsqrt(const double & x)
 {
     return (double) SSErsqrt((float)x);
 }

 inline double SSEsqrt(const double & x)
 {
     //return (double) SSEsqrt((float)x);
     return x * (double) SSErsqrt((float)x);
 }

 //inline double SSErsqrt(double x)
 //{
 //    return (double) SSErsqrt((float)x);
 //}

 //inline double SSEsqrt(double x)
 //{
 //    //return (double) SSEsqrt((float)x);
 //    return x * (double) SSErsqrt((float)x);
 //}

#else

 inline float SSErsqrt(const float &x) 
 {
         return 1 / sqrt(x);  
 }
  
 inline float SSEsqrt(const float &x) 
 {
 
         return sqrt(x);  

 }

 inline double SSErsqrt(const double & x)
 {
     return 1 / sqrt(x);
 }

 inline double SSEsqrt(const double & x)
 {
     return sqrt(x);
 }


#endif


inline double calcdist(const double & xdist, const double & ydist, const double & zdist)
{
	double sqr = (xdist*xdist + ydist*ydist + zdist*zdist);
	if (sqr < SQRT_ACCURACY_LOSS)
	{   // we need this check.  Else NaN's propegate through the program
		//cout << "Accuracy loss: 3D dist close to zero. Increase math accuracy or reduce DELTA_T" << endl;
		//cout.flush();
		return SQRT_ACCURACY_LOSS;
	}
	else
		return SSEsqrt(sqr);
}

//inline double calcdist(const double & xdist, const double & ydist, const double & zdist)
//{
//		return SSEsqrt(xdist*xdist + ydist*ydist + zdist*zdist);
//}

inline double calcdist(const double & xdist, const double & ydist) 
{
	double sqr = (xdist*xdist + ydist*ydist);
	if (sqr < SQRT_ACCURACY_LOSS)
	{
		//cout << "Accuracy loss: 2D dist close to zero. Increase math accuracy or reduce DELTA_T" << endl;
		//cout.flush();
		return SQRT_ACCURACY_LOSS;
	}
	else
		return SSEsqrt(sqr);
}

inline double calcdist(const vect & v1, const vect & v2) 
{
	return calcdist(v1.x-v2.x,v1.y-v2.y,v1.z-v2.z);
}

inline double recipcalcdist(const double & xdist, const double & ydist, const double & zdist)
{
	double sqr = (xdist*xdist + ydist*ydist + zdist*zdist);
	if (sqr < SQRT_ACCURACY_LOSS)
	{
		//cout << "Accuracy loss: 3D dist close to zero. Increase math accuracy or reduce DELTA_T" << endl;
		//cout.flush();
		return SQRT_ACCURACY_LOSS;
	}
	else
		return SSErsqrt(sqr);
}

inline double recipcalcdist(const double & xdist, const double & ydist) 
{
	double sqr = (xdist*xdist + ydist*ydist);
	if (sqr < SQRT_ACCURACY_LOSS)
	{
		//cout << "Accuracy loss: 2D dist close to zero. Increase math accuracy or reduce DELTA_T" << endl;
		//cout.flush();
		return SQRT_ACCURACY_LOSS;
	}
	else
		return SSErsqrt(sqr);
}

inline double recipcalcdist(const vect & v1, const vect & v2) 
{
	return recipcalcdist(v1.x-v2.x,v1.y-v2.y,v1.z-v2.z);
}

inline void endian_swap(unsigned short& x)
{
    x = (unsigned short)((x>>8) | (x<<8));
}

inline void endian_swap(unsigned int& x)
{
    x = (x>>24) | 
	    ((x<<8) & 0x00FF0000) |
	    ((x>>8) & 0x0000FF00) |
	    (x<<24);
}

inline void mysystem(const char* command)
{

    int ok = system(command);
    //if (!ok)
    //    cout << "Warning - system command failed:" << command << endl;

    ok++; // prevent unused variable warning

}


#ifdef USE_GSL_RANDOM

inline bool prob_to_bool(const double & prob)
{
    return (gsl_rng_uniform(randomnum) < prob);
}

inline bool prob_to_bool(const double & prob, const unsigned int & )
{
    return (gsl_rng_uniform(randomnum) < prob);
}

inline double rand_0to1()
{
    return gsl_rng_uniform(randomnum);
}

#else

inline bool prob_to_bool(const double & prob)
{
    return (rand() < prob * RAND_MAX);
}

inline bool prob_to_bool(const double & prob, const unsigned int & )
{
    return (rand() < prob * RAND_MAX);
}

inline double rand_0to1()
{
    return ((double)rand() * RECIP_RAND_MAX);
}

#endif

#endif
