# Supplementary material for: In Silico Reconstitution of Actin-Based Symmetry Breaking and Motility
Source: PLoS Biol. 2009 Sep 22;7(9):e1000201. doi: 10.1371/journal.pbio.1000201 (PMC2738636; doi:10.1371/journal.pbio.1000201)
Supplement: Protocol S2 — Source code and parameter control file (under GPL open source license). (comet_src_v0.2.zip) (0.34 MB ZIP) [file pbio.1000201.s023.zip › comet/threadedtaskqueue.cpp]

/*

    comet - an actin-based motility simulator
    Copyright (C) 2009 Mark J Dayel

    This program is free software: you can redistribute it and/or modify
    it under the terms of the GNU General Public License as published by
    the Free Software Foundation, either version 3 of the License, or
    (at your option) any later version.

    This program is distributed in the hope that it will be useful,
    but WITHOUT ANY WARRANTY; without even the implied warranty of
    MERCHANTABILITY or FITNESS FOR A PARTICULAR PURPOSE.  See the
    GNU General Public License for more details.

    You should have received a copy of the GNU General Public License
    along with this program.  If not, see <http://www.gnu.org/licenses/>

    When using the code in academic work please cite Dayel et al. 2009 
    and include any modifications to the source code with the published work.

*/

#include "stdafx.h"
#include <assert.h>
#include <iostream> 
#include "threadedtaskqueue.h"

// static members are not *guaranteed* to have C linkage
extern "C" void* wrapper_activate_workers(void *my_this)
{
    TaskQueue* the_team = (TaskQueue*) my_this;    
    return the_team->activate_workers();
}

TaskQueue::TaskQueue()
{
    int err;
    
    // set predicates
    err = pthread_mutex_init(&mutex, 0);
    if(err != 0){
	std::cerr << "mutex initialisation error" << std::endl;
    }
    err = pthread_mutex_init(&queue_mtx, 0);
    if(err != 0){
	std::cerr << "mutex initialisation error" << std::endl;
    }
    err = pthread_cond_init(&start, 0);
    if(err != 0){
	std::cerr << "cond initialisation error" << std::endl;
    }
    err = pthread_cond_init(&finish, 0);
    if(err != 0){
	std::cerr << "cond initialisation error" << std::endl;
    }
    
    ready = false;
    ntasks_inprogress = 0;
}

void TaskQueue::lockteam()
{
    int err;
    err = pthread_mutex_lock(&mutex);
    // FIXME: Throw an exception here
    if(err != 0){
	std::cerr << "lock team mutex error" << std::endl;
    }
}

void TaskQueue::unlockteam()
{
    int err = pthread_mutex_unlock(&mutex);
    // FIXME: Throw an exception here
    if(err != 0){
	std::cerr << "unlock team mutex error" << std::endl;
    }
}

void TaskQueue::queue_task(TaskFcn_ptr task_fcn, void* task_args)
{
    assert(task_fcn !=0);
    assert(task_args!=0);
    
    TaskDetails task(task_fcn, task_args);
     
	pthread_mutex_lock(&queue_mtx);
    tasks.push(task); // add the function and args for this task= 
	pthread_mutex_unlock(&queue_mtx);
}

void TaskQueue::clear_tasks()
{
    lockteam();
    // REVISIT: what to do if tasks are running?
    while(!tasks.empty()) {
	tasks.pop();
    }
    unlockteam();
}

void TaskQueue::create_threads(const int num_workerthreads)
{
    lockteam();
    
    workers.resize(num_workerthreads);
    
    for(int i=0; i<num_workerthreads; ++i){
	pthread_t thread;
	int err = pthread_create(&thread, 0,
				 wrapper_activate_workers,
				 this);
	if(err != 0){
	    std::cerr << "Error creating pthread" << std::endl;
	}
	workers[i] = thread;
    }
    
    unlockteam();
}

void TaskQueue::start_tasks()
{
    
    // ! ! ! ! REVISIT: add a wait if there are threads working ??  
    assert(ready == false);
  
    lockteam();
    ntasks_todo = -1; // don't care about this until wait_for is called
    finished_tasks = false;
    
    // set predicate and start the team
    ntasks_todo = (int) tasks.size(); // number in the queue

    //if (ntasks_todo > 0)
    //{
        ready = true;
        int err = pthread_cond_broadcast(&start);
        if(err != 0){
	    std::cerr << "error starting the team" << std::endl;
        }
    //}
    
    unlockteam();
}

void TaskQueue::wait_to_finish_tasks()
{
    lockteam(); // unlocked in cond_wait

    while(!finished_tasks)
    {
	int err = pthread_cond_wait(&finish, &mutex);
	if(err != 0)
	{
	    std::cerr << "error waiting for work" << std::endl;
	}
    }
    ready = false;
  
    assert( tasks.empty() );
    assert( ntasks_todo == 0 );
  
    unlockteam();
}

void TaskQueue::complete_queued_tasks()
{
    //if (tasks.size() == 0)
    //    return;  // nothing to do

    start_tasks();
    wait_to_finish_tasks();
}

// Treat as a private/protected member fcn
void* TaskQueue::activate_workers()
{  
    while(true) 
    { 
	// FIXME allow thread termination?
	
	lockteam();		
	// wait until there is some work to do
	while( !ready || tasks.size()==0 ) 
        {
	    int err = pthread_cond_wait(&start, &mutex);
	    if(err != 0)
            {
		std::cerr << "start error" << std::endl;
            }
        }
	// get the next work unit
	int err = pthread_mutex_lock(&queue_mtx);
	TaskDetails task = tasks.front();
	tasks.pop();
	err = pthread_mutex_unlock(&queue_mtx);
	unlockteam();
	
	// Call the fcn to perform the task
	task.fcn(task.args);
	
	lockteam();
	ntasks_todo--;
	// check if all the work is done
	// not same as tasks.empty(), as tasks can be in process
	// of executing.
	if( ntasks_todo==0 ) 
        {
	    // indicate that we are done
	    finished_tasks = true;
	    err = pthread_cond_broadcast(&finish);
	    // std::cout << "signalling finish " << std::endl; 	  
	    if(err != 0)
            {
		std::cerr << "finish error" << std::endl;
            }
        }      
	unlockteam();
    }
    // UNREACHABLE ...
    return 0;
}
