# Supplementary material for: In Silico Reconstitution of Actin-Based Symmetry Breaking and Motility
Source: PLoS Biol. 2009 Sep 22;7(9):e1000201. doi: 10.1371/journal.pbio.1000201 (PMC2738636; doi:10.1371/journal.pbio.1000201)
Supplement: Protocol S3 — Mac OS X executable (under GPL/BSD open source license). (comet_osx_binary_v0.2.dmg) (6.23 MB ZIP) [file pbio.1000201.s024.zip]

Archive with 1 entries (1 files):
- comet_osx_binary_v0.2.dmg
