# Supplementary material for: In Silico Reconstitution of Actin-Based Symmetry Breaking and Motility
Source: PLoS Biol. 2009 Sep 22;7(9):e1000201. doi: 10.1371/journal.pbio.1000201 (PMC2738636; doi:10.1371/journal.pbio.1000201)
Supplement: Table S1 — Model assumptions based directly on experimental data. (0.02 MB XLS) [file pbio.1000201.s025.xls]

## Sheet: Sheet1
Model Behavior	Experimental Basis
Nodes deposited only at bead surface	Polymerization localized to bead surface in vitro(Paluch et al., 2006; Akin and Mullins, 2008; Delatour et al., 2008)
Constant rate of node deposition	Constant rate of actin deposition in vitro(Akin and Mullins, 2008)
Node-bead attachments	Bead is attached to tail, likely via Arp2/3 ActA attachments (Marcy et al., 2004)
