# Supplementary material for: In Silico Reconstitution of Actin-Based Symmetry Breaking and Motility
Source: PLoS Biol. 2009 Sep 22;7(9):e1000201. doi: 10.1371/journal.pbio.1000201 (PMC2738636; doi:10.1371/journal.pbio.1000201)
Supplement: Table S2 — Model assumptions inferred from experimental data or physical assumptions. (0.02 MB XLS) [file pbio.1000201.s026.xls]

## Sheet: Sheet1
Model Behavior	Basis
Nodes crosslinked only at bead surface	Polymerization localized to bead surface in vitro therefore entanglement can only occur at surface
Uniform nucleation across surface	Uniform ActA coating on bead
Links as Hookean springs	Simplest form; Actin as entropic spring
Links break above certain tension	Simplest form; network must have limited strength, yielding by disentanglement, Arp2/3-filament release or filament breakage
Inverse square repulsion force	Simplest form
Velocity proportional to force	Low Reynold’s number regime
Limit on Links per Node	Physical limit on how entangled network can be
